# Supplementary material for: Gut bacterial ClpB-like gene function is associated with decreased body weight and a characteristic microbiota profile
Source: Microbiome. 2020 Apr 30;8:59. doi: 10.1186/s40168-020-00837-6 (PMC7193372; doi:10.1186/s40168-020-00837-6)
Supplement: Supplementary file 2 — Additional file 1. Top 10 bacterial taxa (family level) contributing reads to the gut bacterial ClpB-like function, in absolute and relative figures per sample. [file 40168_2020_837_MOESM1_ESM.xlsx]

## Sheet: Sheet1
Top 10 bacterial taxa (family level) contributing reads to the ClpB function, in absolute and relative figures per sample.
#ID absolute	IRM-001	IRM-013	IRM-014	IRM-015	IRM-016	IRM-017	IRM-018	IRM-019	IRM-020	IRM-021	IRM-022	IRM-023	IRM-024	IRM-026	IRM-027	IRM-028	IRM-029	IRM-030	IRM-031	IRM-032	IRM-034	IRM-035	IRM-036	IRM-037	IRM-038	IRM-039	IRM-042	IRM-043	IRM-044	IRM-045	IRM-046	IRM-047	IRM-048	IRM-049	IRM-050	IRM-051	IRM-052	IRM-053	IRM-054	IRM-055	IRM-056	IRM-057	IRM-058	IRM-059	IRM-060	IRM-061	IRM-062	IRM-063	IRM-065
f__Clostridiales__uc (p__Firmicutes)	96	299	359	561	536	383	232	477	144	358	349	166	203	853	674	216	230	229	320	423	321	853	415	369	291	529	325	293	358	487	615	604	399	453	476	384	662	642	540	532	618	609	291	328	107	503	278	480	391
f__Ruminococcaceae (p__Firmicutes)	10	158	278	324	332	79	97	181	170	337	138	204	121	503	59	153	78	233	121	208	94	188	218	210	274	247	317	85	374	337	440	351	7	176	111	415	223	417	254	201	376	235	188	175	74	173	213	197	59
f__Lachnospiraceae (p__Firmicutes)	26	201	444	147	357	136	195	196	66	148	143	45	173	583	322	102	77	29	359	217	191	278	157	153	140	520	129	211	227	149	256	495	217	218	115	170	230	277	263	469	405	473	150	72	70	329	277	415	68
f__Firmicutes__uc (p__Firmicutes)	29	314	180	267	127	125	79	64	134	113	127	117	95	445	93	86	103	63	139	107	181	191	167	143	123	85	127	209	100	167	78	155	162	62	79	163	181	251	81	169	175	114	194	115	69	166	116	118	68
f__Prevotellaceae (p__Bacteroidetes)	1	227	87	184	50	245	535	277	5	0	236	6	215	217	0	107	174	113	81	16	320	204	11	358	433	10	3	736	0	6	198	123	0	131	227	130	2	145	228	638	59	45	816	22	56	64	667	397	0
f__Bacteria__uc	116	145	237	137	132	86	102	105	124	103	92	196	132	239	186	362	63	179	175	75	91	167	110	100	71	225	92	133	185	177	77	211	120	177	93	133	226	163	140	127	124	152	214	110	115	107	118	92	84
f__Bacteroidaceae (p__Bacteroidetes)	288	14	103	57	95	53	15	225	110	81	175	85	137	320	104	227	66	507	44	77	116	53	144	108	60	399	322	15	143	429	65	106	182	139	436	24	35	73	175	40	342	72	35	87	200	45	16	85	497
f__Clostridiaceae (p__Firmicutes)	37	737	97	118	121	100	77	98	113	51	53	357	139	109	34	61	78	28	50	122	203	32	84	161	26	58	141	19	21	216	25	52	68	45	25	74	87	186	21	134	53	78	139	69	21	33	27	108	38
f__Rikenellaceae (p__Bacteroidetes)	15	298	35	25	48	38	9	10	52	72	102	33	6	126	0	96	149	29	76	33	12	0	162	84	16	20	32	1	93	76	2	17	6	49	0	137	179	17	28	5	31	25	35	45	64	13	4	29	26
f__Firmicutes__na (p__Firmicutes)	1	279	108	44	56	2	23	2	203	7	59	119	36	271	10	100	93	5	115	59	188	0	60	53	55	5	49	21	70	50	3	37	1	39	0	119	87	31	33	62	14	10	33	63	47	22	16	21	26
#ID %	IRM-001	IRM-013	IRM-014	IRM-015	IRM-016	IRM-017	IRM-018	IRM-019	IRM-020	IRM-021	IRM-022	IRM-023	IRM-024	IRM-026	IRM-027	IRM-028	IRM-029	IRM-030	IRM-031	IRM-032	IRM-034	IRM-035	IRM-036	IRM-037	IRM-038	IRM-039	IRM-042	IRM-043	IRM-044	IRM-045	IRM-046	IRM-047	IRM-048	IRM-049	IRM-050	IRM-051	IRM-052	IRM-053	IRM-054	IRM-055	IRM-056	IRM-057	IRM-058	IRM-059	IRM-060	IRM-061	IRM-062	IRM-063	IRM-065
f__Clostridiales__uc (p__Firmicutes)	13.06	9.32	15.03	25.18	25.01	19.87	12.49	25.04	9.58	22.88	21.14	9.72	13.89	15.05	37.84	11.05	16.74	13.68	17.67	25.64	12.75	34.51	22.81	17.88	15.14	20.81	16.97	14.73	18.77	19.63	27.46	22.97	29.21	23.4	24.66	17.61	29.59	24.78	26.92	19.18	23.02	24.94	12.53	19.27	9.97	26.31	14.08	22.07	24.05
f__Ruminococcaceae (p__Firmicutes)	1.36	4.93	11.64	14.54	15.49	4.1	5.22	9.5	11.31	21.53	8.36	11.94	8.28	8.88	3.31	7.83	5.68	13.92	6.68	12.61	3.73	7.61	11.98	10.17	14.26	9.72	16.55	4.27	19.61	13.58	19.64	13.35	0.51	9.09	5.75	19.03	9.97	16.09	12.66	7.25	14	9.62	8.09	10.28	6.9	9.05	10.79	9.06	3.63
f__Lachnospiraceae (p__Firmicutes)	3.54	6.27	18.59	6.6	16.66	7.05	10.5	10.29	4.39	9.46	8.66	2.63	11.83	10.29	18.08	5.22	5.6	1.73	19.82	13.15	7.59	11.25	8.63	7.41	7.28	20.46	6.74	10.61	11.9	6.01	11.43	18.83	15.89	11.26	5.96	7.79	10.28	10.69	13.11	16.91	15.08	19.37	6.46	4.23	6.52	17.21	14.03	19.08	4.18
f__Firmicutes__uc (p__Firmicutes)	3.95	9.79	7.54	11.98	5.93	6.48	4.25	3.36	8.92	7.22	7.69	6.85	6.5	7.85	5.22	4.4	7.5	3.76	7.68	6.48	7.19	7.73	9.18	6.93	6.4	3.34	6.63	10.51	5.24	6.73	3.48	5.9	11.86	3.2	4.09	7.47	8.09	9.69	4.04	6.09	6.52	4.67	8.35	6.76	6.43	8.68	5.88	5.43	4.18
f__Prevotellaceae (p__Bacteroidetes)	0.14	7.08	3.64	8.26	2.33	12.71	28.79	14.54	0.33	0	14.29	0.35	14.71	3.83	0	5.48	12.66	6.75	4.47	0.97	12.71	8.25	0.6	17.34	22.53	0.39	0.16	37	0	0.24	8.84	4.68	0	6.77	11.76	5.96	0.09	5.6	11.37	23	2.2	1.84	35.13	1.29	5.22	3.35	33.79	18.25	0
f__Bacteria__uc	15.78	4.52	9.92	6.15	6.16	4.46	5.49	5.51	8.25	6.58	5.57	11.48	9.03	4.22	10.44	18.53	4.59	10.69	9.66	4.55	3.62	6.76	6.05	4.84	3.69	8.85	4.8	6.69	9.7	7.13	3.44	8.03	8.78	9.14	4.82	6.1	10.1	6.29	6.98	4.58	4.62	6.22	9.21	6.46	10.72	5.6	5.98	4.23	5.17
f__Bacteroidaceae (p__Bacteroidetes)	39.18	0.44	4.31	2.56	4.43	2.75	0.81	11.81	7.32	5.18	10.6	4.98	9.37	5.65	5.84	11.62	4.8	30.29	2.43	4.67	4.61	2.14	7.92	5.23	3.12	15.7	16.81	0.75	7.5	17.29	2.9	4.03	13.32	7.18	22.59	1.1	1.56	2.82	8.72	1.44	12.74	2.95	1.51	5.11	18.64	2.35	0.81	3.91	30.57
f__Clostridiaceae (p__Firmicutes)	5.03	22.98	4.06	5.3	5.65	5.19	4.14	5.14	7.52	3.26	3.21	20.9	9.51	1.92	1.91	3.12	5.68	1.67	2.76	7.39	8.07	1.29	4.62	7.8	1.35	2.28	7.36	0.96	1.1	8.71	1.12	1.98	4.98	2.32	1.3	3.39	3.89	7.18	1.05	4.83	1.97	3.19	5.98	4.05	1.96	1.73	1.37	4.97	2.34
f__Rikenellaceae (p__Bacteroidetes)	2.04	9.29	1.47	1.12	2.24	1.97	0.48	0.52	3.46	4.6	6.18	1.93	0.41	2.22	0	4.91	10.84	1.73	4.2	2	0.48	0	8.91	4.07	0.83	0.79	1.67	0.05	4.88	3.06	0.09	0.65	0.44	2.53	0	6.28	8	0.66	1.4	0.18	1.15	1.02	1.51	2.64	5.96	0.68	0.2	1.33	1.6
f__Firmicutes__na (p__Firmicutes)	0.14	8.7	4.52	1.97	2.61	0.1	1.24	0.1	13.51	0.45	3.57	6.97	2.46	4.78	0.56	5.12	6.77	0.3	6.35	3.58	7.47	0	3.3	2.57	2.86	0.2	2.56	1.06	3.67	2.02	0.13	1.41	0.07	2.01	0	5.46	3.89	1.2	1.65	2.24	0.52	0.41	1.42	3.7	4.38	1.15	0.81	0.97	1.6
Total nº of reads	265026
Reads TOP 10	213896	80.71%
Total nº of families	401
[truncated: 84 more columns]
