# Supplementary material for: Gut bacterial ClpB-like gene function is associated with decreased body weight and a characteristic microbiota profile
Source: Microbiome. 2020 Apr 30;8:59. doi: 10.1186/s40168-020-00837-6 (PMC7193372; doi:10.1186/s40168-020-00837-6)
Supplement: Supplementary file 4 — Additional file 3. Alignments. Alignment motif of the α-MSH and percentage of identity between the E. coli motif and the identified microbial counterparts in each sequence. Bacterial family identity: Average identity of the epitope in each bacterial family compared to the motif in E. coli as well as the distribution of families through the samples according to their degree of homology. [file 40168_2020_837_MOESM3_ESM.xls]

## Sheet: Alignments
ID	SECTION	IDENTITY	FAMILY
alphaMSH.IRM-001	RW-GKPV	71.43
Ecoli-ClpB.IRM-001	RWTGIPV	100	Enterobacteriaceae
contig_11902.IRM-001_1	RWTGIPV	100	Bacteroidaceae
contig_20018.IRM-001_1	MMSGIPV	57.14	Bacteroidaceae
contig_25392.IRM-001_1	RWTGIPV	100	Bacteroidaceae
contig_29383.IRM-001_1	RATGIPV	85.71	Sutterellaceae
contig_32308.IRM-001_6	RWTGIPV	100	Bacteroidaceae
contig_35309.IRM-001_33	RWTGIPV	100	Bacteroidaceae
contig_48006.IRM-001_1	RWTGIPV	100	Bacteria__uc
contig_55266.IRM-001_1	KWTGIPV	85.71	Clostridiaceae
contig_68680.IRM-001_1	RWTGIPV	100	Eubacteriaceae
contig_73341.IRM-001_1	RWTGIPV	100	Firmicutes__uc
seq_66415.IRM-001_1	KWTGIPV	85.71	Odoribacteraceae
seq_135437.IRM-001_1	RWTGIPV	100	Lachnospiraceae
seq_160587.IRM-001_1	RWTGIPV	100	Clostridiaceae
seq_168518.IRM-001_1	RATGIPV	85.71	Sutterellaceae
seq_284160.IRM-001_1	RWTGIPV	100	Bacteroidales__uc
seq_327988.IRM-001_1	RWTGIPV	100	Eubacteriaceae
seq_357381.IRM-001_1	-WTGIPV	85.71	Rikenellaceae
seq_446578.IRM-001_1	LWTQIPV	71.43	Clostridiales__uc
seq_607059.IRM-001_1	RWTGIPV	100	Lachnospiraceae
seq_671420.IRM-001_1	RWTGIPV	100	Ruminococcaceae
seq_724706.IRM-001_1	KWTGIPV	85.71	Fusobacteriaceae
seq_1511914.IRM-001_1	RATGIPV	85.71	Sutterellaceae
seq_1542764.IRM-001_1	RWTGIPV	100	Lachnospiraceae
seq_1849904.IRM-001_1	RWTGIPV	100	Bacteria__uc
alphaMSH.IRM-013	RW-GKPV	71.43
Ecoli-ClpB.IRM-013	RWTGIPV	100	Enterobacteriaceae
contig_008207.IRM-013_1	RWTGIPV	100	Lachnospiraceae
contig_013988.IRM-013_1	KWTKIPI	57.14	Clostridiaceae
contig_014059.IRM-013_25	KWTNIPV	71.43	Clostridiaceae
contig_020384.IRM-013_1	VWTGIPV	85.71	Firmicutes__na
contig_027235.IRM-013_1	KWTGIPL	71.43	Akkermansiaceae
contig_030359.IRM-013_1	RWTGIPV	100	Clostridiaceae
contig_035808.IRM-013_1	RWTGIPV	100	Lachnospiraceae
contig_041996.IRM-013_1	SWTGIPV	85.71	Firmicutes__na
contig_047051.IRM-013_1	KWTGIPV	85.71	Clostridiales__uc
contig_054112.IRM-013_1	RWTGIPV	100	Clostridiaceae
contig_055491.IRM-013_5	KWTNIPI	57.14	Firmicutes__na
contig_062732.IRM-013_1	RWTGIPV	100	Firmicutes__na
contig_069554.IRM-013_1	RWTGIPV	100	Acetobacteraceae
contig_072829.IRM-013_1	RWTGIPV	100	Acetobacteraceae
contig_088332.IRM-013_1	RWTGIPV	100	Clostridiaceae
contig_095870.IRM-013_3	KWTGIPV	85.71	Clostridiaceae
contig_097797.IRM-013_1	KWTGIPV	85.71	Clostridiaceae
contig_101206.IRM-013_4	KWTNIPI	57.14	Clostridiaceae
contig_105275.IRM-013_2	RWTGIPV	100	Clostridiaceae
contig_111756.IRM-013_1	RWTGIPV	100	Clostridia__na
contig_114989.IRM-013_1	KWTGIPV	85.71	Firmicutes__na
contig_117500.IRM-013_1	RWTGIPV	100	Prevotellaceae
contig_118939.IRM-013_1	TWTGIPA	71.43	Akkermansiaceae
contig_124170.IRM-013_1	RWTGIPV	100	Clostridiales__uc
contig_127401.IRM-013_1	RWTGIPL	85.71	Ruminococcaceae
contig_130337.IRM-013_1	RWTGIPV	100	Prevotellaceae
contig_130449.IRM-013_1	KWTGIPV	85.71	Clostridiaceae
contig_131621.IRM-013_1	KWTGIPV	85.71	Odoribacteraceae
contig_132369.IRM-013_1	RWTGIPV	100	Prevotellaceae
contig_134064.IRM-013_1	RWTGIPV	100	Clostridiales__uc
contig_134268.IRM-013_1	SWTGIPV	85.71	Ruminococcaceae
contig_138099.IRM-013_1	RWTGIPV	100	Prevotellaceae
contig_141146.IRM-013_1	KWTGIPV	85.71	Clostridiales__na
contig_143290.IRM-013_1	SWTGIPV	85.71	Clostridiaceae
contig_148008.IRM-013_1	KWTNIPV	71.43	Firmicutes__na
contig_150061.IRM-013_1	KWTGIPV	85.71	Clostridiaceae
contig_151434.IRM-013_1	-WTGIPV	85.71	Firmicutes__uc
contig_153870.IRM-013_1	RWTGIPV	100	Lachnospiraceae
contig_156314.IRM-013_3	KWTGIPV	85.71	Rikenellaceae
contig_161261.IRM-013_1	QWTGIPV	85.71	Clostridiaceae
contig_163559.IRM-013_1	KWTGIPV	85.71	Firmicutes__uc
contig_177994.IRM-013_1	RWTGIPV	100	Lachnospiraceae
contig_178945.IRM-013_1	--TGIPT	57.14	Firmicutes__na
contig_185695.IRM-013_1	QWTKIPV	71.43	Firmicutes__uc
contig_192508.IRM-013_1	KSTGIPV	71.43	Firmicutes__na
contig_192899.IRM-013_1	GWTGIPV	85.71	Oscillospiraceae
contig_193092.IRM-013_1	LWTGIPA	71.43	Ruminococcaceae
contig_193189.IRM-013_1	RWTHIPV	85.71	Firmicutes__na
contig_203427.IRM-013_1	RWTGIPV	100	Clostridiaceae
contig_211805.IRM-013_1	KWTSIPV	71.43	Ruminococcaceae
contig_214472.IRM-013_1	RWTGIPV	100	Desulfovibrionaceae
seq_17926.IRM-013_1	SWTKIPV	71.43	Firmicutes__uc
seq_50461.IRM-013_1	QWTKIPV	71.43	Firmicutes__uc
seq_174522.IRM-013_1	RWTGIPV	100	Lachnospiraceae
seq_201292.IRM-013_1	GWTGIPV	85.71	Eubacteriaceae
seq_226474.IRM-013_1	KWTGIPV	85.71	Firmicutes__uc
seq_264286.IRM-013_1	RATGIPV	85.71	Oxalobacteraceae
seq_497832.IRM-013_1	SWTGVPV	71.43	Eubacteriaceae
seq_514545.IRM-013_1	---GIPV	57.14	Clostridiales__uc
seq_574797.IRM-013_1	KWTGIPV	85.71	Firmicutes__na
seq_594176.IRM-013_1	RWTSIPI	71.43	Mycoplasmataceae
seq_651210.IRM-013_1	KWTGIPV	85.71	Firmicutes__na
seq_692512.IRM-013_1	LWTGVPV	71.43	Peptostreptococcaceae
seq_696949.IRM-013_1	KWTGI--	57.14	Clostridiales__uc
seq_830953.IRM-013_1	DWTKIPV	71.43	Lachnospiraceae
seq_854533.IRM-013_1	LWTGIPS	71.43	Ruminococcaceae
seq_901132.IRM-013_1	RWTGIPT	85.71	Firmicutes__na
seq_937411.IRM-013_1	MWTGIPV	85.71	Clostridiales__uc
seq_969269.IRM-013_1	NKTGIPI	57.14	Bacteroidales__uc
seq_998064.IRM-013_1	RWTGIPV	100	Clostridia__na
seq_1008090.IRM-013_1	RWTGIPV	100	Clostridiales__uc
seq_1030274.IRM-013_1	KWTGIPV	85.71	Lachnospiraceae
seq_1060006.IRM-013_1	---GIPV	57.14	Clostridiales__uc
seq_1167220.IRM-013_1	IWTGIPA	71.43	Firmicutes__na
seq_1176249.IRM-013_1	RWTGIPV	100	Clostridia__uc
seq_1289723.IRM-013_1	SWTGIPV	85.71	Firmicutes__na
seq_1325546.IRM-013_1	KWTNIPI	57.14	Firmicutes__uc
seq_1336394.IRM-013_1	RWTGIPV	100	Desulfovibrionaceae
seq_1425382.IRM-013_1	KWTGIPV	85.71	Firmicutes__na
seq_1439911.IRM-013_1	SWTGVPV	71.43	Clostridiaceae
seq_1446724.IRM-013_1	RWTGIPV	100	Ruminococcaceae
seq_1620240.IRM-013_1	RWTGIPV	100	Desulfovibrionaceae
seq_1680214.IRM-013_1	RWTGIPV	100	Clostridiales__na
seq_1691704.IRM-013_1	RWTGIPV	100	Bacteroidales__uc
seq_1746120.IRM-013_1	RWTGIPV	100	Clostridiales__uc
seq_1855603.IRM-013_1	LWTGIPA	71.43	Ruminococcaceae
seq_1932742.IRM-013_1	LWTGIPA	71.43	Ruminococcaceae
seq_2053216.IRM-013_1	GWTGIPV	85.71	Clostridiales__uc
seq_2196077.IRM-013_1	KWTGIPV	85.71	Odoribacteraceae
seq_2322027.IRM-013_1	AWTGIPV	85.71	Coriobacteriia__na
seq_2342350.IRM-013_1	QWTKIPV	71.43	Firmicutes__uc
seq_2390868.IRM-013_1	NWTKIPI	57.14	Clostridiaceae
seq_2549789.IRM-013_1	RWTGIPV	100	Ruminococcaceae
seq_2554177.IRM-013_1	RWTGIPV	100	Ruminococcaceae
seq_2610144.IRM-013_1	GWTGIPV	85.71	Ruminococcaceae
seq_2638605.IRM-013_1	DWTGIPV	85.71	Clostridiaceae
seq_2749024.IRM-013_1	RWTGIPV	100	Clostridiales__uc
seq_2762580.IRM-013_1	RWTGIPI	85.71	Clostridiaceae
seq_3283170.IRM-013_1	RWTGIPV	100	Clostridiales__uc
seq_3386057.IRM-013_1	TWTKIPV	71.43	Lachnospiraceae
seq_3450299.IRM-013_1	RWTGIPV	100	Ruminococcaceae
seq_3475696.IRM-013_1	SWTGIPA	71.43	Firmicutes__na
seq_3506112.IRM-013_1	RWTGIPL	85.71	Ruminococcaceae
seq_3661115.IRM-013_1	DWTKIPV	71.43	Clostridiales__uc
seq_3781339.IRM-013_1	EWTKIPL	57.14	Acetobacteraceae
seq_3827626.IRM-013_1	LWPGIPA	57.14	Clostridiales__na
seq_3902447.IRM-013_1	AWTGIPV	85.71	Eggerthellaceae
seq_4011407.IRM-013_1	TWTGIPV	85.71	Eggerthellaceae
alphaMSH.IRM-014	RW-GKPV	71.43
Ecoli-ClpB.IRM-014	RWTGIPV	100	Enterobacteriaceae
contig_011383.IRM-014_1	RWTGIPV	100	Clostridiaceae
contig_013885.IRM-014_1	GWTKIPV	71.43	Lachnospiraceae
contig_018130.IRM-014_1	LWTGIPV	85.71	Firmicutes__na
contig_022872.IRM-014_1	LWTKIPA	57.14	Oscillospiraceae
contig_042756.IRM-014_1	RWTGIPV	100	Ruminococcaceae
contig_047381.IRM-014_1	QWTKIPV	71.43	Lachnospiraceae
contig_047549.IRM-014_1	KWTGIPV	85.71	Firmicutes__na
contig_048831.IRM-014_1	DWTGIPV	85.71	Bifidobacteriaceae
contig_050373.IRM-014_1	RWTGIPV	100	Clostridiales__uc
contig_073941.IRM-014_1	RWTGIPV	100	Firmicutes__uc
contig_076026.IRM-014_1	DWTKIPV	71.43	Firmicutes__na
contig_090771.IRM-014_1	QTTGIPV	71.43	Bifidobacteriaceae
contig_090803.IRM-014_7	SKTGIPI	57.14	Bacteroidaceae
contig_094127.IRM-014_1	RWTGIPV	100	Eubacteriaceae
contig_096197.IRM-014_1	LWTGVPA	57.14	Ruminococcaceae
contig_097403.IRM-014_1	DWTGIPV	85.71	Bifidobacteriaceae
contig_100167.IRM-014_1	RWTGIPV	100	Lachnospiraceae
contig_101499.IRM-014_1	LWTGIPA	71.43	Ruminococcaceae
contig_103973.IRM-014_1	DWTKIPV	71.43	Lachnospiraceae
contig_106367.IRM-014_1	LWTGIPA	71.43	Ruminococcaceae
contig_113671.IRM-014_1	RWTGIPV	100	Bacteria__uc
contig_114225.IRM-014_1	RWTGIPV	100	Clostridiales__uc
contig_130140.IRM-014_1	STTGIPV	71.43	Bifidobacteriaceae
contig_137036.IRM-014_1	RWTGIPV	100	Lachnospiraceae
contig_145804.IRM-014_1	LWTGIPA	71.43	Ruminococcaceae
contig_147362.IRM-014_1	KWTGIPV	85.71	Lachnospiraceae
contig_170719.IRM-014_1	RWTGIPV	100	Lachnospiraceae
contig_172976.IRM-014_1	TWTGIPV	85.71	Acidaminococcaceae
contig_175201.IRM-014_1	SWTGVPV	71.43	Eubacteriaceae
contig_175323.IRM-014_1	AMTGIPA	57.14	Rikenellaceae
contig_178891.IRM-014_1	RWTG---	57.14	Bacteroidaceae
contig_182706.IRM-014_1	RWTGIPV	100	Clostridiales__uc
contig_191080.IRM-014_1	LWTGIPA	71.43	Ruminococcaceae
contig_191994.IRM-014_4	RWTGIPV	100	Prevotellaceae
contig_199111.IRM-014_1	RWTGIPV	100	Clostridiaceae
contig_205917.IRM-014_1	LWTGIPV	85.71	Firmicutes__na
contig_206500.IRM-014_1	RWTGIPV	100	Lachnospiraceae
contig_223989.IRM-014_1	RWTGIPV	100	Lachnospiraceae
contig_228611.IRM-014_1	RWPGIPV	85.71	Rikenellaceae
contig_236275.IRM-014_1	VWTKIPV	71.43	Lachnospiraceae
contig_242855.IRM-014_1	RWTGIPV	100	Ruminococcaceae
contig_244194.IRM-014_1	KWTGIPV	85.71	Firmicutes__na
contig_252586.IRM-014_1	GWTKIPV	71.43	Lachnospiraceae
contig_252595.IRM-014_1	GWTKIPV	71.43	Lachnospiraceae
contig_255339.IRM-014_1	LWTGIPA	71.43	Ruminococcaceae
contig_255528.IRM-014_1	RWTGIPV	100	Rikenellaceae
seq_18754.IRM-014_1	KWTGIPV	85.71	Firmicutes__na
seq_62886.IRM-014_1	LWTGVPA	57.14	Clostridiaceae
seq_89125.IRM-014_1	RWTGIPV	100	Ruminococcaceae
seq_162857.IRM-014_1	GWTGIPV	85.71	Oscillospiraceae
seq_164269.IRM-014_1	DWTGIPV	85.71	Bifidobacteriaceae
seq_165400.IRM-014_1	RWTGIPV	100	Eubacteriaceae
seq_206766.IRM-014_1	RWTGIPV	100	Prevotellaceae
seq_208886.IRM-014_1	DWTKIPV	71.43	Lachnospiraceae
seq_306286.IRM-014_1	RWTGIPV	100	Clostridiales__uc
seq_306773.IRM-014_1	---GIPV	57.14	Firmicutes__uc
seq_310209.IRM-014_1	RWTGIPV	100	Clostridiales__uc
seq_310719.IRM-014_1	VWTKIPV	71.43	Clostridiaceae
seq_357288.IRM-014_1	RWTGIPV	100	Firmicutes__na
seq_411755.IRM-014_1	DWTHIPV	71.43	Clostridiales__uc
seq_474433.IRM-014_1	RWTGIPV	100	Ruminococcaceae
seq_487852.IRM-014_1	TWTGIPV	85.71	Acidaminococcaceae
seq_515157.IRM-014_1	DWTGIPV	85.71	Bifidobacteriaceae
seq_535612.IRM-014_1	RWTGIPV	100	Ruminococcaceae
seq_625243.IRM-014_1	RWTGIPV	100	Lachnospiraceae
seq_635503.IRM-014_1	---GIPV	57.14	Clostridiales__uc
seq_648375.IRM-014_1	DWTKIPV	71.43	Clostridiales__uc
seq_672049.IRM-014_1	RWTG---	57.14	Bacteroidaceae
seq_681348.IRM-014_1	RWTGIPM	85.71	Bacteria__uc
seq_684330.IRM-014_1	RWTGIPV	100	Bacteroidaceae
seq_698317.IRM-014_1	KWTGIPV	85.71	Firmicutes__na
seq_701460.IRM-014_1	RWTGIPV	100	Firmicutes__uc
seq_754964.IRM-014_1	RWTGIPV	100	Clostridia__na
seq_794998.IRM-014_1	RWTGIPV	100	Clostridiales__uc
seq_910827.IRM-014_1	KWTHIPV	71.43	Clostridiaceae
seq_967195.IRM-014_1	IWTKVPV	57.14	Firmicutes__uc
seq_975716.IRM-014_1	---GIPV	57.14	Bacteroidaceae
seq_1015440.IRM-014_1	RWTGIPV	100	Ruminococcaceae
seq_1053688.IRM-014_1	RWTGIPV	100	Clostridiales__uc
seq_1106196.IRM-014_1	RWTGIPV	100	Lachnospiraceae
seq_1174498.IRM-014_1	SWTKIPV	71.43	Clostridiaceae
seq_1195177.IRM-014_1	RATGIPV	85.71	Sutterellaceae
seq_1209572.IRM-014_1	KWTGIPV	85.71	Clostridiales__uc
seq_1384967.IRM-014_1	DWTKIPV	71.43	Lachnospiraceae
seq_1494414.IRM-014_1	LWTGIPA	71.43	Clostridiales__na
seq_1499792.IRM-014_1	LWTGIPA	71.43	Ruminococcaceae
seq_1554501.IRM-014_1	LWTGIPA	71.43	Ruminococcaceae
seq_1608528.IRM-014_1	RWTGIPV	100	Lachnospiraceae
seq_1658562.IRM-014_1	RWTGIPV	100	Prevotellaceae
seq_1661162.IRM-014_1	RWTGIPV	100	Lachnospiraceae
seq_1748661.IRM-014_1	RWTGIPV	100	Clostridiales__uc
seq_1877817.IRM-014_1	VWTKIPV	71.43	Clostridiaceae
seq_1878596.IRM-014_1	RWTGIPV	100	Lachnospiraceae
seq_1908376.IRM-014_1	RWTGIPV	100	Bacteria__uc
seq_2091810.IRM-014_1	RWTGIPV	100	Eubacteriaceae
seq_2156245.IRM-014_1	RWTGVE-	57.14	Erysipelotrichaceae
seq_2174595.IRM-014_1	RWTGIPV	100	Bacteroidaceae
seq_2223366.IRM-014_1	GWTGVPV	71.43	Clostridiales__uc
seq_2371745.IRM-014_1	NWTKIPV	71.43	Clostridiaceae
seq_2451995.IRM-014_1	DWTGIPV	85.71	Bifidobacteriaceae
seq_2596616.IRM-014_1	RWTGIPV	100	Lachnospiraceae
seq_2678134.IRM-014_1	RWTGIPV	100	Clostridiales__uc
seq_2705324.IRM-014_1	-WTGIPV	85.71	Clostridiaceae
seq_2712317.IRM-014_1	SWTGVPV	71.43	Coriobacteriia__na
seq_2717309.IRM-014_1	-WTGIPV	85.71	Clostridiales__uc
seq_2742558.IRM-014_1	DWTKIPV	71.43	Lachnospiraceae
seq_2875187.IRM-014_1	LWTGIPA	71.43	Ruminococcaceae
seq_3001136.IRM-014_1	LWTGIPA	71.43	Ruminococcaceae
seq_3046448.IRM-014_1	AWTGVPV	71.43	Coriobacteriaceae
seq_3130599.IRM-014_1	RWTGIPV	100	Lachnospiraceae
seq_3132066.IRM-014_1	LWTGIPA	71.43	Ruminococcaceae
seq_3137469.IRM-014_1	VRTGIPT	57.14	Ruminococcaceae
seq_3229147.IRM-014_1	RLTGIPV	85.71	Ruminococcaceae
alphaMSH.IRM-015	RW-GKPV	71.43
Ecoli-ClpB.IRM-015	RWTGIPV	100	Enterobacteriaceae
contig_001531.IRM-015_17	RWTGIPV	100	Clostridiaceae
contig_002237.IRM-015_1	RWTGIPV	100	Ruminococcaceae
contig_003479.IRM-015_1	RWTGIPV	100	Ruminococcaceae
contig_004166.IRM-015_1	LWTGIPA	71.43	Ruminococcaceae
contig_004553.IRM-015_1	TWTGIPV	85.71	Acidaminococcaceae
contig_005336.IRM-015_1	TWTKIPV	71.43	Eubacteriaceae
contig_018524.IRM-015_1	RWTGIPV	100	Clostridiales__uc
contig_022175.IRM-015_1	RWTGIPV	100	Prevotellaceae
contig_031910.IRM-015_1	LWTGIPA	71.43	Ruminococcaceae
contig_045240.IRM-015_1	RWTGIPV	100	Ruminococcaceae
contig_048696.IRM-015_1	QTTGIPV	71.43	Bifidobacteriaceae
contig_049826.IRM-015_3	RWTGIPV	100	Lachnospiraceae
contig_051246.IRM-015_1	LWTGIPA	71.43	Ruminococcaceae
contig_051257.IRM-015_1	LWTGIPA	71.43	Ruminococcaceae
contig_053540.IRM-015_4	AWTGVPV	71.43	Coriobacteriaceae
contig_061877.IRM-015_8	RWTGIPV	100	Prevotellaceae
contig_061985.IRM-015_1	RWTGIPV	100	Bacteroidaceae
contig_073748.IRM-015_1	RWTGIPV	100	Prevotellaceae
contig_075375.IRM-015_1	RWTGIPV	100	Ruminococcaceae
contig_088251.IRM-015_1	SWTKIQV	57.14	Clostridiales__uc
contig_096619.IRM-015_1	NWTGIPV	85.71	Oscillospiraceae
contig_097932.IRM-015_1	NWTGIPV	85.71	Bacteria__na
contig_109263.IRM-015_1	CWTGIPV	85.71	Lachnospiraceae
contig_110307.IRM-015_1	RWTGIPV	100	Lachnospiraceae
contig_127370.IRM-015_1	GWTGVPV	71.43	Ruminococcaceae
contig_127999.IRM-015_1	RWTGIPV	100	Lachnospiraceae
contig_146095.IRM-015_1	SWTKIPV	71.43	Lachnospiraceae
contig_175694.IRM-015_1	RWTGIPV	100	Ruminococcaceae
contig_178061.IRM-015_2	LWTGIPV	85.71	Firmicutes__uc
contig_179896.IRM-015_1	SATGIPL	57.14	Rikenellaceae
contig_190754.IRM-015_1	STTGIPV	71.43	Bacteria__uc
contig_192414.IRM-015_1	RWTGIPV	100	Ruminococcaceae
contig_195354.IRM-015_1	DWTGIPV	85.71	Bifidobacteriaceae
contig_200860.IRM-015_1	RWTGIPV	100	Tannerellaceae
contig_204673.IRM-015_1	LWTGIPA	71.43	Ruminococcaceae
contig_207767.IRM-015_1	LWTGVPA	57.14	Ruminococcaceae
seq_14518.IRM-015_1	RCTGIHI	57.14	Prevotellaceae
seq_33088.IRM-015_1	RWTGIPV	100	Lachnospiraceae
seq_67049.IRM-015_1	RWTGIPV	100	Clostridiales__uc
seq_81260.IRM-015_1	MWTRIPV	71.43	Lachnospiraceae
seq_85824.IRM-015_1	KWTKIPV	71.43	Clostridiales__uc
seq_92662.IRM-015_1	KQTGIPL	57.14	Bacteroidaceae
seq_106066.IRM-015_1	RWTGIPT	85.71	Firmicutes__na
seq_175644.IRM-015_1	RWTGIPV	100	Bacteria__uc
seq_275138.IRM-015_1	RWTGIPV	100	Lachnospiraceae
seq_321070.IRM-015_1	RWTGIPV	100	Clostridiales__uc
seq_413059.IRM-015_1	RWTGIPV	100	Firmicutes__na
seq_444048.IRM-015_1	RWTGIPV	100	Bacteroidaceae
seq_449840.IRM-015_1	CWTGIPV	85.71	Lachnospiraceae
seq_463929.IRM-015_1	RWTGIPV	100	Clostridiales__uc
seq_476000.IRM-015_1	RWTGIPV	100	Clostridiales__uc
seq_477057.IRM-015_1	RWTGIPV	100	Rikenellaceae
seq_521847.IRM-015_1	RWTGIPM	85.71	Bacteria__uc
seq_640437.IRM-015_1	RWTGIPV	100	Clostridiales__uc
seq_970545.IRM-015_1	RWTGIPV	100	Ruminococcaceae
seq_1081045.IRM-015_1	RWTGIPV	100	Lachnospiraceae
seq_1111454.IRM-015_1	LWTGIPA	71.43	Ruminococcaceae
seq_1112085.IRM-015_1	LWTGIPA	71.43	Ruminococcaceae
seq_1198393.IRM-015_1	EWTKIPV	71.43	Lachnospiraceae
seq_1216873.IRM-015_1	LWTGIPA	71.43	Ruminococcaceae
seq_1241005.IRM-015_1	RWTGIPV	100	Clostridiales__uc
seq_1247921.IRM-015_1	LWTGIPA	71.43	Ruminococcaceae
seq_1275590.IRM-015_1	KWTGI--	57.14	Rhodospirillaceae
seq_1289700.IRM-015_1	RWTGIPV	100	Clostridiales__uc
seq_1376242.IRM-015_1	LWTGIPA	71.43	Ruminococcaceae
seq_1600610.IRM-015_1	RWTGIPV	100	Ruminococcaceae
seq_1627494.IRM-015_1	KWTGIPV	85.71	Firmicutes__uc
seq_1710886.IRM-015_1	RGTGIPV	85.71	Ruminococcaceae
seq_2005239.IRM-015_1	DWTGIPV	85.71	Bifidobacteriaceae
seq_2093663.IRM-015_1	LWTGIPA	71.43	Ruminococcaceae
seq_2170610.IRM-015_1	LWTGIPV	85.71	Firmicutes__na
seq_2202800.IRM-015_1	RWTGIPV	100	Rikenellaceae
seq_2292284.IRM-015_1	RWTGIPV	100	Clostridiales__uc
seq_2294919.IRM-015_1	RWTGIPV	100	Ruminococcaceae
seq_2330141.IRM-015_1	RWTGSPT	71.43	Firmicutes__na
seq_2383609.IRM-015_1	RWTGIPV	100	Clostridiales__uc
seq_2395727.IRM-015_1	RWTGIPV	100	Clostridiales__uc
seq_2451759.IRM-015_1	RGTGIPV	85.71	Lachnospiraceae
seq_2484388.IRM-015_1	RWTGIPV	100	Ruminococcaceae
seq_2720054.IRM-015_1	EWTKIPV	71.43	Clostridiaceae
seq_2763846.IRM-015_1	RWTGIPV	100	Clostridiales__uc
seq_2795116.IRM-015_1	RWTGIPT	85.71	Firmicutes__na
seq_2833133.IRM-015_1	RWTGIPV	100	Clostridiales__uc
seq_2851913.IRM-015_1	KWTGIPV	85.71	Clostridiaceae
seq_2884704.IRM-015_1	RWTGIPV	100	Clostridiales__uc
seq_2936209.IRM-015_1	RWTGIPV	100	Clostridiales__uc
seq_3025173.IRM-015_1	RWTGIPV	100	Bacteroidaceae
alphaMSH.IRM-016	RW-GKPV	71.43
Ecoli-ClpB.IRM-016	RWTGIPV	100	Enterobacteriaceae
contig_004991.IRM-016_1	RWTGIPV	100	Firmicutes__uc
contig_024251.IRM-016_1	-WTGIPA	71.43	Ruminococcaceae
contig_026030.IRM-016_1	RWTGIPV	100	Clostridiales__uc
contig_027267.IRM-016_1	RWTGIPV	100	Ruminococcaceae
contig_029528.IRM-016_1	HWTKIPV	71.43	Clostridiaceae
contig_029663.IRM-016_1	RWTGIPV	100	Clostridiales__uc
contig_038854.IRM-016_1	EWTGIPV	85.71	Eubacteriaceae
contig_041104.IRM-016_1	RWTGIP-	85.71	Lachnospiraceae
contig_046271.IRM-016_1	QWTKIPV	71.43	Clostridiaceae
contig_047565.IRM-016_1	LWTGVPA	57.14	Ruminococcaceae
contig_049190.IRM-016_1	GWTGIPV	85.71	Firmicutes__na
contig_057098.IRM-016_1	RWTGIPV	100	Lachnospiraceae
contig_060195.IRM-016_1	RWTGIPV	100	Bacteria__uc
contig_071473.IRM-016_1	SMTGIPA	57.14	Rikenellaceae
contig_082773.IRM-016_1	DWTKIPL	57.14	Lachnospiraceae
contig_109374.IRM-016_1	LWTGIPA	71.43	Ruminococcaceae
contig_122102.IRM-016_1	QWTKIPV	71.43	Firmicutes__na
contig_129226.IRM-016_1	KWTGIPV	85.71	Firmicutes__uc
contig_134915.IRM-016_1	RWTGIPV	100	Bacteroidaceae
contig_137699.IRM-016_1	SWTKIPV	71.43	Clostridiaceae
contig_143100.IRM-016_1	RWTGIPV	100	Prevotellaceae
contig_163946.IRM-016_1	RWTGIPV	100	Clostridiales__uc
contig_169490.IRM-016_1	KWTGI--	57.14	Clostridiaceae
contig_173910.IRM-016_1	RWTGIPV	100	Firmicutes__na
contig_175214.IRM-016_1	KWTGIPV	85.71	Lachnospiraceae
contig_175298.IRM-016_1	DWTHIPV	71.43	Lachnospiraceae
contig_180975.IRM-016_1	RWTGIPV	100	Clostridiales__uc
contig_181126.IRM-016_1	EWTGIPV	85.71	Ruminococcaceae
contig_195690.IRM-016_1	TWTKIPV	71.43	Lachnospiraceae
contig_203124.IRM-016_1	GWTKIPV	71.43	Clostridiales__uc
contig_214454.IRM-016_1	RWTGIPV	100	Lachnospiraceae
contig_215939.IRM-016_1	RWTGIPV	100	Rikenellaceae
contig_217178.IRM-016_1	TWTGIPV	85.71	Acidaminococcaceae
contig_220084.IRM-016_1	RWTGIPV	100	Lachnospiraceae
contig_224758.IRM-016_1	RWTGIPV	100	Ruminococcaceae
contig_226121.IRM-016_1	RWTGIPV	100	Ruminococcaceae
seq_6481.IRM-016_1	RWTGIPV	100	Clostridiales__uc
seq_25049.IRM-016_1	LWTQIPV	71.43	Clostridiales__uc
seq_146608.IRM-016_1	---GIPV	57.14	Ruminococcaceae
seq_181806.IRM-016_1	DWTKIPV	71.43	Clostridiales__uc
seq_230708.IRM-016_1	AWTGVPV	71.43	Coriobacteriaceae
seq_239963.IRM-016_1	RWTGIPV	100	Bacteroidaceae
seq_240876.IRM-016_1	RWTGIPV	100	Clostridiales__uc
seq_248765.IRM-016_1	LWTGIPV	85.71	Eubacteriaceae
seq_288222.IRM-016_1	RWTGIPI	85.71	Clostridiaceae
seq_349396.IRM-016_1	RWTGIPV	100	Clostridiales__uc
seq_487695.IRM-016_1	LWTGIPA	71.43	Ruminococcaceae
seq_505138.IRM-016_1	RATGIPV	85.71	Sutterellaceae
seq_559908.IRM-016_1	---GIPV	57.14	Ruminococcaceae
seq_610756.IRM-016_1	DWTGIPV	85.71	Bifidobacteriaceae
seq_719702.IRM-016_1	--TGIPV	71.43	Bacteroidaceae
seq_813277.IRM-016_1	RWTGIPV	100	Clostridiales__uc
seq_932488.IRM-016_1	KWTGIPV	85.71	Clostridiales__uc
seq_997569.IRM-016_1	TWTKIPV	71.43	Eubacteriaceae
seq_1204731.IRM-016_1	RWTGIPV	100	Clostridiales__uc
seq_1219156.IRM-016_1	QWTKIPV	71.43	Lachnospiraceae
seq_1233612.IRM-016_1	LWTGIPA	71.43	Clostridiales__na
seq_1268016.IRM-016_1	RWTKIPL	71.43	Clostridiaceae
seq_1495066.IRM-016_1	KWTGIPI	71.43	Firmicutes__uc
seq_1626371.IRM-016_1	LWTGIPA	71.43	Ruminococcaceae
seq_1699900.IRM-016_1	LWTGIPA	71.43	Ruminococcaceae
seq_1863442.IRM-016_1	EWTKIPV	71.43	Clostridiales__uc
seq_1875587.IRM-016_1	KWTGIPV	85.71	Odoribacteraceae
seq_1894648.IRM-016_1	RWTGIPM	85.71	Bacteria__uc
seq_2199824.IRM-016_1	NWTKIPI	57.14	Clostridiaceae
seq_2231306.IRM-016_1	SWTKIPV	71.43	Lachnospiraceae
seq_2241380.IRM-016_1	RWTGIPV	100	Clostridiales__uc
seq_2360053.IRM-016_1	TWTKIPV	71.43	Lachnospiraceae
seq_2379196.IRM-016_1	RWTGIPG	85.71	Clostridiales__uc
seq_2442153.IRM-016_1	KWTKIPV	71.43	Clostridiales__uc
seq_2475545.IRM-016_1	RATGIPV	85.71	Sutterellaceae
seq_2486461.IRM-016_1	RWTGIPV	100	Clostridiales__uc
seq_2532852.IRM-016_1	RWTGIPV	100	Ruminococcaceae
seq_2545516.IRM-016_1	AWTGIPV	85.71	Coriobacteriia__na
seq_2576611.IRM-016_1	VWTKIPV	71.43	Clostridiaceae
seq_2599648.IRM-016_1	RWTGIPV	100	Ruminococcaceae
seq_2611829.IRM-016_1	SWTKIPV	71.43	Clostridiaceae
seq_2706021.IRM-016_1	TWTGIPV	85.71	Eggerthellaceae
seq_2759473.IRM-016_1	LWTGIPA	71.43	Ruminococcaceae
seq_2764026.IRM-016_1	DWTKIPV	71.43	Lachnospiraceae
seq_2857499.IRM-016_1	--TGIPV	71.43	Clostridiales__uc
seq_2878004.IRM-016_1	RATGIPV	85.71	Sutterellaceae
seq_2909705.IRM-016_1	RGTGIPV	85.71	Ruminococcaceae
seq_2948193.IRM-016_1	RWTGIPG	85.71	Ruminococcaceae
seq_3025896.IRM-016_1	RWTGIPV	100	Eubacteriaceae
seq_3044487.IRM-016_1	RWTGIP-	85.71	Lachnospiraceae
seq_3059060.IRM-016_1	GWTGIPG	71.43	Ruminococcaceae
alphaMSH.IRM-017	RW-GKPV	71.43
Ecoli-ClpB.IRM-017	RWTGIPV	100	Enterobacteriaceae
contig_004368.IRM-017_1	RWTGIPV	100	Desulfovibrionaceae
contig_004583.IRM-017_1	RWTGIPV	100	Clostridiales__uc
contig_005059.IRM-017_1	RWTGIPV	100	Prevotellaceae
contig_010647.IRM-017_1	RWTGIPV	100	Prevotellaceae
contig_011300.IRM-017_1	KWTGVPL	57.14	Veillonellaceae
contig_014424.IRM-017_1	TWTGIPV	85.71	Coriobacteriaceae
contig_027990.IRM-017_6	TWTGIPV	85.71	Acidaminococcaceae
contig_040734.IRM-017_1	RWTGIPV	100	Lachnospiraceae
contig_041752.IRM-017_1	RWTGIPV	100	Prevotellaceae
contig_046703.IRM-017_1	RWTGIPV	100	Desulfovibrionaceae
contig_051745.IRM-017_1	KWTGIPV	85.71	Clostridiaceae
contig_074826.IRM-017_1	RWTGVEV	71.43	Bacteria__uc
contig_081929.IRM-017_1	RWTGIPV	100	Selenomonadaceae
contig_082286.IRM-017_1	KWTGIPV	85.71	Clostridiales__uc
contig_090469.IRM-017_1	RWTGIPV	100	Clostridiales__uc
contig_114815.IRM-017_1	LWTGIPA	71.43	Ruminococcaceae
contig_115621.IRM-017_1	DWTKIPV	71.43	Clostridiales__uc
contig_122283.IRM-017_1	RWTGIPV	100	Bacteroidales__uc
contig_128545.IRM-017_1	RWTGIPV	100	Prevotellaceae
contig_128612.IRM-017_1	KWTGIPV	85.71	Clostridiaceae
contig_129632.IRM-017_2	RWTGIPV	100	Prevotellaceae
contig_132444.IRM-017_1	DWTKIPV	71.43	Lachnospiraceae
contig_134234.IRM-017_1	AWTGVPV	71.43	Coriobacteriaceae
contig_135229.IRM-017_1	RWTGIPV	100	Firmicutes__uc
contig_145284.IRM-017_1	DWTKIPV	71.43	Lachnospiraceae
contig_146241.IRM-017_4	RWTGIPV	100	Selenomonadaceae
contig_147924.IRM-017_1	RWTGIPV	100	Lachnospiraceae
contig_148525.IRM-017_1	VWTKIPV	71.43	Clostridiaceae
contig_149506.IRM-017_1	KWTGIPV	85.71	Clostridiaceae
contig_152600.IRM-017_1	RWTGIPV	100	Bacteroidaceae
contig_154228.IRM-017_1	RWTGIPV	100	Rikenellaceae
contig_155031.IRM-017_1	LWTGIPV	85.71	Selenomonadaceae
contig_157064.IRM-017_1	RWTGIPV	100	Clostridiales__uc
contig_165265.IRM-017_1	KWTGIPV	85.71	Clostridiaceae
contig_168104.IRM-017_1	RWTNIPV	85.71	Erysipelotrichaceae
contig_172021.IRM-017_1	RWTGIPV	100	Chloroflexi__na
contig_172307.IRM-017_1	TWTGIPV	85.71	Eggerthellaceae
contig_174696.IRM-017_1	RWTGIPV	100	Clostridiales__uc
contig_175977.IRM-017_1	RWTGIPV	100	Bacteroidales__uc
contig_176700.IRM-017_1	RWTGIPV	100	Clostridiales__uc
contig_181468.IRM-017_1	GWTGVPV	71.43	Clostridiales__uc
contig_218946.IRM-017_6	RWTGIP-	85.71	Prevotellaceae
seq_74939.IRM-017_1	DWTKIPV	71.43	Lachnospiraceae
seq_108064.IRM-017_1	RWTGIPV	100	Firmicutes__uc
seq_148954.IRM-017_1	RWTGIPV	100	Clostridiaceae
seq_199617.IRM-017_1	RWTGIPV	100	Firmicutes__uc
seq_408352.IRM-017_1	LWTQIPV	71.43	Clostridiales__uc
seq_480374.IRM-017_1	RWTGIPV	100	Bacteroidaceae
seq_482640.IRM-017_1	RWTGIPV	100	Clostridiales__uc
seq_704717.IRM-017_1	RWTGIPV	100	Lachnospiraceae
seq_713555.IRM-017_1	RWTGIPV	100	Clostridiales__uc
seq_735375.IRM-017_1	DWTKIPV	71.43	Lachnospiraceae
seq_756656.IRM-017_1	RWTGIPV	100	Lachnospiraceae
seq_825309.IRM-017_1	RATGIPV	85.71	Sutterellaceae
seq_988901.IRM-017_1	RWTGIPI	85.71	Clostridiaceae
seq_1036590.IRM-017_1	RWTGIPV	100	Clostridiales__uc
seq_1043945.IRM-017_1	TWTKIPV	71.43	Firmicutes__uc
seq_1048749.IRM-017_1	DWTKIPV	71.43	Clostridiales__uc
seq_1100563.IRM-017_1	RWTGIPV	100	Firmicutes__uc
seq_1112081.IRM-017_1	SKTGIPI	57.14	Bacteroidales__uc
seq_1136394.IRM-017_1	AWTGVPV	71.43	Coriobacteriaceae
seq_1192298.IRM-017_1	RWTGIPV	100	Lachnospiraceae
seq_1193560.IRM-017_1	KWTGIPV	85.71	Oscillospiraceae
seq_1257358.IRM-017_1	TWTGIPV	85.71	Coriobacteriaceae
seq_1297358.IRM-017_1	SWTKIPV	71.43	Clostridiales__uc
seq_1307099.IRM-017_1	RWTGIPV	100	Firmicutes__uc
seq_1413340.IRM-017_1	GWTKIPV	71.43	Clostridiales__uc
seq_1438580.IRM-017_1	KWTGIPV	85.71	Clostridiales__uc
seq_1486800.IRM-017_1	RWTGIPV	100	Clostridiaceae
seq_1489926.IRM-017_1	RWTGIPV	100	Clostridiaceae
seq_1523849.IRM-017_1	DWTHIPV	71.43	Clostridiales__uc
seq_1713850.IRM-017_1	RRTGIPV	85.71	Ruminococcaceae
seq_1882517.IRM-017_1	KWTHIPV	71.43	Clostridiaceae
seq_2199735.IRM-017_1	RWTGIPV	100	Prevotellaceae
seq_2230958.IRM-017_1	RWTGIPV	100	Clostridiales__uc
seq_2349630.IRM-017_1	RWTGIPV	100	Ruminococcaceae
seq_2372627.IRM-017_1	KWTGIPV	85.71	Clostridiales__uc
seq_2424317.IRM-017_1	LWTKIPA	57.14	Clostridiales__na
seq_2624685.IRM-017_1	DWTKIPV	71.43	Clostridiales__uc
seq_2757806.IRM-017_1	RWTGIPV	100	Firmicutes__uc
seq_2932724.IRM-017_1	AWTKIPV	71.43	Lachnospiraceae
seq_3004262.IRM-017_1	KWTGIPV	85.71	Clostridiaceae
alphaMSH.IRM-018	RW-GKPV	71.43
Ecoli-ClpB.IRM-018	RWTGIPV	100	Enterobacteriaceae
contig_000528.IRM-018_1	RWTGIPV	100	Prevotellaceae
contig_009123.IRM-018_1	KATGIPV	71.43	Succinivibrionaceae
contig_014001.IRM-018_1	KWTGI--	57.14	Candidatus Melainabacteria__na
contig_020831.IRM-018_1	RWTGIPV	100	Prevotellaceae
contig_024085.IRM-018_1	--TGIPV	71.43	Oscillospiraceae
contig_030142.IRM-018_1	RWTGIPV	100	Lachnospiraceae
contig_033678.IRM-018_1	RWTGIPV	100	Lachnospiraceae
contig_034988.IRM-018_1	AWTGVPV	71.43	Coriobacteriaceae
contig_036588.IRM-018_2	DWTGIPV	85.71	Bifidobacteriaceae
contig_041928.IRM-018_1	RWTGIPV	100	Prevotellaceae
contig_050849.IRM-018_1	RWTGIPV	100	Prevotellaceae
contig_062963.IRM-018_1	RWTGIPV	100	Prevotellaceae
contig_068522.IRM-018_1	RWTGIPV	100	Clostridiaceae
contig_076809.IRM-018_1	RATGIPV	85.71	Sutterellaceae
contig_080583.IRM-018_1	RWTGIPV	100	Prevotellaceae
contig_086882.IRM-018_1	RWTNIPV	85.71	Erysipelotrichaceae
contig_098057.IRM-018_1	KWTGVPL	57.14	Veillonellaceae
contig_098060.IRM-018_1	KWTGVPL	57.14	Veillonellaceae
contig_100499.IRM-018_1	LWTGIPA	71.43	Eubacteriaceae
contig_122130.IRM-018_1	SWTGVPV	71.43	Eubacteriaceae
contig_128808.IRM-018_1	MWTRIPV	71.43	Lachnospiraceae
contig_150877.IRM-018_1	RWTGIPV	100	Firmicutes__uc
contig_152230.IRM-018_1	KWTGIPV	85.71	Clostridiaceae
contig_159452.IRM-018_1	RWTGIPV	100	Lachnospiraceae
seq_34753.IRM-018_1	AWTGVPV	71.43	Coriobacteriaceae
seq_51841.IRM-018_1	RWTGIPV	100	Firmicutes__uc
seq_73111.IRM-018_1	EWTKIPV	71.43	Lachnospiraceae
seq_138218.IRM-018_1	RWTRINI	57.14	Prevotellaceae
seq_140179.IRM-018_1	RWTGIPV	100	Clostridiales__uc
seq_194324.IRM-018_1	LWTGIPA	71.43	Ruminococcaceae
seq_325626.IRM-018_1	RWTGIPA	85.71	Clostridiaceae
seq_337417.IRM-018_1	RWTGIPV	100	Clostridiaceae
seq_441458.IRM-018_1	RWTG---	57.14	Clostridiaceae
seq_458753.IRM-018_1	LWTGIPA	71.43	Ruminococcaceae
seq_458853.IRM-018_1	KWTGIPV	85.71	Clostridiales__uc
seq_550220.IRM-018_1	RWTGIPV	100	Ruminococcaceae
seq_592305.IRM-018_1	KWTGIPV	85.71	Clostridiales__uc
seq_605602.IRM-018_1	RWTGIPV	100	Prevotellaceae
seq_614458.IRM-018_1	LWTKIPA	57.14	Oscillospiraceae
seq_711176.IRM-018_1	LWTGIPA	71.43	Ruminococcaceae
seq_730294.IRM-018_1	AWTGVPV	71.43	Atopobiaceae
seq_738542.IRM-018_1	RWTGIPV	100	Lachnospiraceae
seq_743096.IRM-018_1	RWTGIPV	100	Prevotellaceae
seq_844671.IRM-018_1	LWTGIPV	85.71	Eubacteriaceae
seq_866539.IRM-018_1	TWTKIPV	71.43	Lachnospiraceae
seq_949196.IRM-018_1	KWTGIPV	85.71	Clostridiaceae
seq_997427.IRM-018_1	GWTKIPV	71.43	Lachnospiraceae
seq_1055089.IRM-018_1	RWTGIPV	100	Ruminococcaceae
seq_1146712.IRM-018_1	RWTGIPV	100	Prevotellaceae
seq_1185196.IRM-018_1	RWTGIPG	85.71	Clostridia__na
seq_1258814.IRM-018_1	RWTGIPV	100	Prevotellaceae
seq_1312629.IRM-018_1	LWTQIPV	71.43	Clostridiales__uc
seq_1341803.IRM-018_1	AWTGVPV	71.43	Coriobacteriaceae
seq_1443330.IRM-018_1	QWTKIPL	57.14	Firmicutes__na
seq_1493912.IRM-018_1	KWTGIPG	71.43	Firmicutes__na
seq_1497135.IRM-018_1	KWTGIPV	85.71	Firmicutes__na
seq_1506228.IRM-018_1	RWTGI--	71.43	Bacteroidaceae
seq_1595568.IRM-018_1	RWTGIPV	100	Clostridiales__uc
seq_1879615.IRM-018_1	RWTGIPV	100	Firmicutes__uc
seq_1935949.IRM-018_1	GWTKIPV	71.43	Lachnospiraceae
seq_2078516.IRM-018_1	LWTGIPA	71.43	Ruminococcaceae
seq_2174054.IRM-018_1	RWTGIPV	100	Lachnospiraceae
seq_2423384.IRM-018_1	SWTKIPV	71.43	Clostridiales__uc
seq_2446940.IRM-018_1	RWTGIPV	100	Clostridiales__uc
seq_2454227.IRM-018_1	RWTGIPV	100	Lachnospiraceae
seq_2468146.IRM-018_1	RWTGIPV	100	Firmicutes__uc
seq_2555663.IRM-018_1	KWTGIPV	85.71	Desulfovibrionaceae
seq_2617183.IRM-018_1	RWTGIPV	100	Clostridiales__uc
seq_2834097.IRM-018_1	RWTGIPV	100	Clostridia__na
alphaMSH.IRM-019	RW-GKPV	71.43
Ecoli-ClpB.IRM-019	RWTGIPV	100	Enterobacteriaceae
contig_008796.IRM-019_1	RWTG---	57.14	Bacteroidaceae
contig_013718.IRM-019_1	RWTGIPV	100	Lachnospiraceae
contig_016322.IRM-019_1	RWTGIPV	100	Clostridiales__uc
contig_035281.IRM-019_1	MISGIPV	57.14	Bacteroidaceae
contig_041314.IRM-019_1	LWTGVPV	71.43	Peptostreptococcaceae
contig_041971.IRM-019_1	RATGIPV	85.71	Sutterellaceae
contig_042275.IRM-019_1	DWTKIPL	57.14	Clostridiales__uc
contig_048497.IRM-019_1	KWTGIPV	85.71	Clostridiaceae
contig_066657.IRM-019_1	RWTGIPV	100	Clostridiales__uc
contig_071836.IRM-019_1	RWTGIPV	100	Lachnospiraceae
contig_076095.IRM-019_1	AWTGVPV	71.43	Coriobacteriaceae
contig_088193.IRM-019_1	RATGIPV	85.71	Sutterellaceae
contig_092705.IRM-019_1	KWTGVPL	57.14	Veillonellaceae
contig_092962.IRM-019_1	LWTGIPA	71.43	Ruminococcaceae
contig_096891.IRM-019_1	RWTGIPM	85.71	Bacteria__uc
contig_100235.IRM-019_1	LWTGIPV	85.71	Selenomonadaceae
contig_107372.IRM-019_1	RWTGIPV	100	Selenomonadaceae
contig_108452.IRM-019_1	MWTGIPA	71.43	Clostridiaceae
contig_112678.IRM-019_1	RWTGIPV	100	Clostridiales__uc
contig_116212.IRM-019_1	RWTGIPV	100	Bacteria__uc
contig_117613.IRM-019_1	RWTGIPV	100	Clostridiales__uc
contig_122573.IRM-019_1	GWTKIPV	71.43	Lachnospiraceae
contig_122815.IRM-019_1	RWTGIPV	100	Clostridiales__uc
contig_127579.IRM-019_26	RWTGIPV	100	Bacteroidaceae
contig_134025.IRM-019_1	KWTGIPV	85.71	Clostridiaceae
contig_139231.IRM-019_1	RWTGIPV	100	Firmicutes__uc
contig_164579.IRM-019_1	RWTGIPV	100	Ruminococcaceae
contig_177503.IRM-019_1	KWTGIPV	85.71	Clostridiales__uc
contig_183936.IRM-019_7	RWTGIPV	100	Prevotellaceae
seq_220908.IRM-019_1	KWTGSPV	71.43	Clostridiales__uc
seq_267087.IRM-019_1	SWTKIPV	71.43	Lachnospiraceae
seq_396884.IRM-019_1	RWTGIPV	100	Eubacteriaceae
seq_627927.IRM-019_1	LWTGIPA	71.43	Ruminococcaceae
seq_663420.IRM-019_1	RWTGIPV	100	Lachnospiraceae
seq_706484.IRM-019_1	RWTGIPV	100	Lachnospiraceae
seq_729206.IRM-019_1	GWTKIPV	71.43	Clostridiaceae
seq_731982.IRM-019_1	RWTGIPV	100	Ruminococcaceae
seq_767853.IRM-019_1	TWTKIPV	71.43	Lachnospiraceae
seq_788538.IRM-019_1	RWTGIPV	100	Clostridiales__uc
seq_789749.IRM-019_1	TWTKIPV	71.43	Lachnospiraceae
seq_791199.IRM-019_1	RWTGIPV	100	Clostridiales__uc
seq_821471.IRM-019_1	RWTGIPV	100	Tannerellaceae
seq_996257.IRM-019_1	AWTGVPV	71.43	Coriobacteriaceae
seq_1000851.IRM-019_1	RWTGIPV	100	Ruminococcaceae
seq_1047817.IRM-019_1	KWTGIPV	85.71	Firmicutes__uc
seq_1185477.IRM-019_1	DWTHIPV	71.43	Lachnospiraceae
seq_1222561.IRM-019_1	RATGIPV	85.71	Proteobacteria__uc
seq_1274229.IRM-019_1	RWTGIPV	100	Clostridiales__uc
seq_1292188.IRM-019_1	--TGIPV	71.43	Clostridiales__uc
seq_1394632.IRM-019_1	RWTGIPV	100	Lachnospiraceae
seq_1519757.IRM-019_1	DWTKIPV	71.43	Lachnospiraceae
seq_1661429.IRM-019_1	RWTGIPV	100	Eubacteriaceae
seq_1698747.IRM-019_1	RWTGIPV	100	Ruminococcaceae
seq_1787129.IRM-019_1	DWTKIPV	71.43	Clostridiales__uc
seq_1793004.IRM-019_1	GWTKIPV	71.43	Firmicutes__uc
seq_1973829.IRM-019_1	RWTGIPV	100	Ruminococcaceae
seq_2092399.IRM-019_1	RWTGIPV	100	Lachnospiraceae
seq_2159106.IRM-019_1	RWTGIPV	100	Ruminococcaceae
seq_2182285.IRM-019_1	RWTGIPV	100	Lachnospiraceae
seq_2207468.IRM-019_1	KWTGIPV	85.71	Clostridiaceae
seq_2255801.IRM-019_1	RWTGIPV	100	Eubacteriaceae
seq_2461836.IRM-019_1	LWTGIPA	71.43	Ruminococcaceae
seq_2566232.IRM-019_1	KWTGIPV	85.71	Clostridiales__uc
seq_2646833.IRM-019_1	AWTKIPG	57.14	Clostridiales__uc
seq_2697187.IRM-019_1	RWTGIPV	100	Lachnospiraceae
seq_2789036.IRM-019_1	RWTGIPV	100	Lachnospiraceae
seq_2802562.IRM-019_1	KWTGIPV	85.71	Clostridiaceae
seq_2808656.IRM-019_1	QWTKLPV	57.14	Firmicutes__na
alphaMSH.IRM-020	RW-GKPV	71.43
Ecoli-ClpB.IRM-020	RWTGIPV	100	Enterobacteriaceae
contig_009036.IRM-020_1	KWTGLPV	71.43	Firmicutes__uc
contig_031452.IRM-020_1	LWTGIPA	71.43	Ruminococcaceae
contig_047972.IRM-020_1	RWTGIPV	100	Clostridiales__uc
contig_065828.IRM-020_1	RWTGIP-	85.71	Eubacteriaceae
contig_073227.IRM-020_1	STTGIPV	71.43	Bifidobacteriaceae
contig_076360.IRM-020_1	RWTGIPV	100	Muribaculaceae
contig_079650.IRM-020_1	RWTGIPV	100	Clostridiaceae
contig_102413.IRM-020_1	KWTGIPV	85.71	Clostridiaceae
contig_117476.IRM-020_1	RWTGIPV	100	Eubacteriaceae
contig_122155.IRM-020_1	LWTQIPV	71.43	Clostridiaceae
contig_130429.IRM-020_1	KWTGIPV	85.71	Clostridiaceae
contig_134786.IRM-020_1	RWTGIPV	100	Bacteroidaceae
contig_140131.IRM-020_1	RWTGIPV	100	Bacteroidales__uc
contig_140281.IRM-020_1	RWTGIPV	100	Bacteroidaceae
contig_142025.IRM-020_1	RATGIPV	85.71	Sutterellaceae
contig_142748.IRM-020_1	RWTGIPV	100	Bacteroidaceae
contig_159680.IRM-020_1	LWTGIPV	85.71	Firmicutes__na
contig_166000.IRM-020_1	KWTGIPV	85.71	Firmicutes__na
contig_169788.IRM-020_1	RWTGIPV	100	Rikenellaceae
contig_171727.IRM-020_1	RWTGIPV	100	Bacteroidaceae
contig_179745.IRM-020_1	LWTGIPA	71.43	Ruminococcaceae
contig_180839.IRM-020_1	RWTGIPV	100	Clostridia__na
contig_183905.IRM-020_1	KWTGIPV	85.71	Firmicutes__na
seq_46451.IRM-020_1	RWTGIPV	100	Firmicutes__uc
seq_192944.IRM-020_2	RWTGIPV	100	Clostridiales__uc
seq_242364.IRM-020_1	RWTGIPV	100	Clostridiales__uc
seq_270536.IRM-020_1	RWTGIPI	85.71	Ruminococcaceae
seq_277639.IRM-020_1	KWTGIPV	85.71	Firmicutes__uc
seq_294918.IRM-020_1	RWTGIPV	100	Clostridiaceae
seq_370379.IRM-020_1	RWTGIPI	85.71	Clostridiaceae
seq_396904.IRM-020_1	RWTGIPV	100	Lachnospiraceae
seq_398545.IRM-020_1	KWTGIPV	85.71	Clostridiales__na
seq_463672.IRM-020_1	AWTKIPV	71.43	Clostridiales__uc
seq_489784.IRM-020_1	AWTGI--	57.14	Eggerthellaceae
seq_499565.IRM-020_1	GWTKIPV	71.43	Firmicutes__uc
seq_508591.IRM-020_1	KWTGIPV	85.71	Firmicutes__uc
seq_538189.IRM-020_1	RWPGIPI	71.43	Ruminococcaceae
seq_543626.IRM-020_1	AWTGIPV	85.71	Eggerthellaceae
seq_602010.IRM-020_1	RWTGIPV	100	Ruminococcaceae
seq_664823.IRM-020_1	-WTKIPA	57.14	Firmicutes__na
seq_688697.IRM-020_1	DWTKIPV	71.43	Lachnospiraceae
seq_690940.IRM-020_1	KWTGIPV	85.71	Clostridiaceae
seq_711116.IRM-020_1	DWTKIPV	71.43	Lachnospiraceae
seq_831127.IRM-020_1	DWTKIPV	71.43	Lachnospiraceae
seq_858280.IRM-020_1	GWTGIPV	85.71	Oscillospiraceae
seq_870182.IRM-020_1	RATGIPV	85.71	Sutterellaceae
seq_872561.IRM-020_1	SWTGIPV	85.71	Firmicutes__na
seq_929282.IRM-020_1	LWTKIPA	57.14	Clostridiales__uc
seq_973580.IRM-020_1	RWTGIPV	100	Eubacteriaceae
seq_1050197.IRM-020_1	--TGIPV	71.43	Firmicutes__uc
seq_1090624.IRM-020_1	SWTKIPV	71.43	Clostridiaceae
seq_1151167.IRM-020_1	KWTNIPI	57.14	Firmicutes__uc
seq_1227863.IRM-020_1	RWTGIPV	100	Ruminococcaceae
seq_1252441.IRM-020_1	RWTGIPV	100	Bacteria__uc
seq_1343363.IRM-020_1	LWTGIPA	71.43	Ruminococcaceae
seq_1401039.IRM-020_1	SWTKIPV	71.43	Clostridiales__uc
seq_1487956.IRM-020_1	LWTGIPA	71.43	Ruminococcaceae
seq_1538600.IRM-020_1	RWTGIPV	100	Rikenellaceae
seq_1637421.IRM-020_1	RWTGIPV	100	Lachnospiraceae
seq_1650270.IRM-020_1	DWTKIPV	71.43	Lachnospiraceae
seq_1656665.IRM-020_1	RWTGIPV	100	Firmicutes__uc
seq_1659274.IRM-020_1	SWTGIPV	85.71	Firmicutes__na
seq_1667104.IRM-020_1	RWTNIPI	71.43	Clostridiaceae
seq_1688915.IRM-020_1	VWTGIPA	71.43	Ruminococcaceae
seq_1837723.IRM-020_1	LWTGIPA	71.43	Ruminococcaceae
seq_1879751.IRM-020_1	KWTGIPL	71.43	Akkermansiaceae
seq_1897647.IRM-020_1	KWTNIPL	57.14	Clostridiaceae
seq_2053908.IRM-020_1	RWTGIPV	100	Ruminococcaceae
seq_2090537.IRM-020_1	RWTGIPV	100	Bacteroidales__uc
seq_2146442.IRM-020_1	DWTKIPV	71.43	Lachnospiraceae
seq_2159983.IRM-020_1	RWTGVPV	85.71	Clostridia__na
seq_2183798.IRM-020_1	KWTGIPV	85.71	Firmicutes__uc
seq_2186717.IRM-020_1	RWTGIPV	100	Ruminococcaceae
seq_2198721.IRM-020_1	RWTGIPV	100	Lachnospiraceae
seq_2214717.IRM-020_1	RWTGIPV	100	Eubacteriaceae
seq_2216999.IRM-020_1	KWTNIPI	57.14	Firmicutes__uc
seq_2371114.IRM-020_1	RWTGIPV	100	Rikenellaceae
seq_2436594.IRM-020_1	RWTGIPG	85.71	Ruminococcaceae
alphaMSH.IRM-021	RW-GKPV	71.43
Ecoli-ClpB.IRM-021	RWTGIPV	100	Enterobacteriaceae
contig_001808.IRM-021_1	GWTKIPV	71.43	Lachnospiraceae
contig_005795.IRM-021_1	RWTGIPV	100	Eubacteriaceae
contig_028267.IRM-021_2	RWTGIPV	100	Ruminococcaceae
contig_031726.IRM-021_1	RWTGIP-	85.71	Ruminococcaceae
contig_033275.IRM-021_1	RWTGIPV	100	Ruminococcaceae
contig_037392.IRM-021_1	DWTGIPV	85.71	Bifidobacteriaceae
contig_051686.IRM-021_1	LGTGIPA	57.14	Ruminococcaceae
contig_051901.IRM-021_1	RWTGIPV	100	Rikenellaceae
contig_062128.IRM-021_1	GWTGIPV	85.71	Oscillospiraceae
contig_067454.IRM-021_2	KWTGIPV	85.71	Clostridiaceae
contig_083387.IRM-021_1	RWTGIPV	100	Lachnospiraceae
contig_091017.IRM-021_1	RWTGIPV	100	Rikenellaceae
contig_091240.IRM-021_1	RATGIPV	85.71	Proteobacteria__uc
contig_091496.IRM-021_1	GWTKIPV	71.43	Lachnospiraceae
contig_103143.IRM-021_4	RWTGIPV	100	Lachnospiraceae
contig_104638.IRM-021_1	KWTGIPV	85.71	Firmicutes__uc
contig_112350.IRM-021_2	RWTGIPV	100	Campylobacteraceae
contig_157484.IRM-021_1	RWTGIPV	100	Firmicutes__uc
contig_161940.IRM-021_2	RWTGIPV	100	Clostridiales__uc
contig_163668.IRM-021_1	RWTGIPV	100	Bacteroidaceae
contig_173349.IRM-021_1	AWTGVPV	71.43	Coriobacteriaceae
contig_177455.IRM-021_1	RWTGIPV	100	Clostridiaceae
contig_185459.IRM-021_1	RWTGIPV	100	Ruminococcaceae
contig_191613.IRM-021_1	LWTGIPA	71.43	Ruminococcaceae
seq_119731.IRM-021_1	RWTGIPV	100	Lachnospiraceae
seq_121133.IRM-021_1	RWTGIPV	100	Rikenellaceae
seq_140214.IRM-021_1	GWTKIPV	71.43	Lachnospiraceae
seq_185905.IRM-021_1	RWTGIPV	100	Lachnospiraceae
seq_209409.IRM-021_1	RWTGIPV	100	Clostridiales__uc
seq_258136.IRM-021_1	KWTGIPV	85.71	Clostridiaceae
seq_301935.IRM-021_1	SWTNIPL	57.14	Acidaminococcaceae
seq_322528.IRM-021_1	GWTGIPV	85.71	Ruminococcaceae
seq_451368.IRM-021_1	RWTGIPV	100	Clostridiaceae
seq_529322.IRM-021_1	LWTGIPA	71.43	Ruminococcaceae
seq_583757.IRM-021_1	LWTGIPA	71.43	Ruminococcaceae
seq_631163.IRM-021_1	MWTGIPV	85.71	Clostridiales__uc
seq_649479.IRM-021_1	RWTGIPV	100	Clostridiales__uc
seq_711435.IRM-021_1	RWTGIPV	100	Eubacteriaceae
seq_849901.IRM-021_1	LGTGIPA	57.14	Ruminococcaceae
seq_947091.IRM-021_1	AWTKIPV	71.43	Clostridiaceae
seq_950542.IRM-021_1	RWTGIPV	100	Clostridiales__uc
seq_1035694.IRM-021_1	TWTKIPV	71.43	Eubacteriaceae
seq_1094422.IRM-021_1	RWTGIPV	100	Ruminococcaceae
seq_1209027.IRM-021_1	RWTGIPV	100	Clostridiales__uc
seq_1216277.IRM-021_1	KWTGIPV	85.71	Clostridiaceae
seq_1307459.IRM-021_1	KWTGIPV	85.71	Fusobacteriaceae
seq_1323274.IRM-021_1	RWTGIPI	85.71	Clostridiales__uc
seq_1367510.IRM-021_1	KWTGIPV	85.71	Fusobacteriaceae
seq_1370696.IRM-021_1	DWTKIPL	57.14	Clostridiales__uc
seq_1434047.IRM-021_1	DWTGIPV	85.71	Bifidobacteriaceae
seq_1549734.IRM-021_1	RWTGIPV	100	Lachnospiraceae
seq_1635509.IRM-021_1	RWTGIPV	100	Lachnospiraceae
seq_1681149.IRM-021_1	QWTKIPV	71.43	Lachnospiraceae
seq_1703676.IRM-021_1	RWTGIPV	100	Ruminococcaceae
seq_1715199.IRM-021_1	QWTKIPV	71.43	Firmicutes__na
seq_1744938.IRM-021_1	RWTGIPV	100	Ruminococcaceae
seq_1802449.IRM-021_1	RWTGIPV	100	Clostridiales__uc
seq_1831013.IRM-021_1	RWTGIPV	100	Clostridiales__uc
seq_1845436.IRM-021_1	SKTGIPI	57.14	Bacteroidales__uc
seq_2063501.IRM-021_1	RWTKIPV	85.71	Firmicutes__uc
seq_2092008.IRM-021_1	RWTGSPV	85.71	Rikenellaceae
seq_2117640.IRM-021_1	RWTGIPV	100	Lachnospiraceae
seq_2140310.IRM-021_1	RWTGIPV	100	Ruminococcaceae
seq_2371688.IRM-021_1	RWTGIPV	100	Firmicutes__uc
seq_2397369.IRM-021_1	LWTGIPA	71.43	Ruminococcaceae
seq_2407879.IRM-021_1	RWTGIPV	100	Bacteroidaceae
seq_2446962.IRM-021_1	RWTGIPV	100	Lachnospiraceae
seq_2562491.IRM-021_1	TWTGIPV	85.71	Acidaminococcaceae
alphaMSH.IRM-022	RW-GKPV	71.43
Ecoli-ClpB.IRM-022	RWTGIPV	100	Enterobacteriaceae
contig_003908.IRM-022_1	RWTGIPV	100	Clostridiales__uc
contig_031340.IRM-022_1	KWTGIPV	85.71	Firmicutes__uc
contig_036751.IRM-022_1	RATGIPV	85.71	Sutterellaceae
contig_049025.IRM-022_1	DWTKIPV	71.43	Clostridiales__uc
contig_052247.IRM-022_1	RWTGIPV	100	Ruminococcaceae
contig_052376.IRM-022_1	--TGIPV	71.43	Rikenellaceae
contig_058201.IRM-022_1	RWTGIPV	100	Lachnospiraceae
contig_058836.IRM-022_1	LWTGIPA	71.43	Firmicutes__na
contig_062926.IRM-022_1	MWTKIPV	71.43	Eubacteriaceae
contig_084145.IRM-022_1	RWTGIPV	100	Prevotellaceae
contig_085982.IRM-022_5	RWTGIPV	100	Prevotellaceae
contig_086450.IRM-022_1	RWTGIPV	100	Lachnospiraceae
contig_095596.IRM-022_1	AWTGVP-	57.14	Coriobacteriaceae
contig_106571.IRM-022_1	KWTNIPI	57.14	Firmicutes__uc
contig_108786.IRM-022_1	MWTRIPV	71.43	Lachnospiraceae
contig_116780.IRM-022_1	RWTGIPV	100	Clostridiales__uc
contig_117302.IRM-022_1	RWTGIPV	100	Clostridiaceae
contig_122179.IRM-022_1	DWTKIPL	57.14	Clostridiales__uc
contig_127942.IRM-022_1	RWTGIPV	100	Clostridiales__uc
contig_133899.IRM-022_1	RWTGIPV	100	Lachnospiraceae
contig_137234.IRM-022_1	RWTGIPV	100	Ruminococcaceae
contig_148484.IRM-022_1	RWTGIPV	100	Bacteroidaceae
contig_149846.IRM-022_11	RWTGIPV	100	Bacteroidaceae
contig_167998.IRM-022_1	TWTGIPV	85.71	Eggerthellaceae
contig_168182.IRM-022_1	RWTGIPV	100	Rikenellaceae
seq_11298.IRM-022_1	LWTGIPA	71.43	Ruminococcaceae
seq_113939.IRM-022_1	RWTGIPV	100	Eubacteriaceae
seq_130719.IRM-022_1	LWTGIPA	71.43	Ruminococcaceae
seq_148880.IRM-022_1	RWTGIPV	100	Desulfovibrionaceae
seq_245285.IRM-022_1	SWTGIPA	71.43	Firmicutes__na
seq_284678.IRM-022_1	RWTGIPV	100	Lachnospiraceae
seq_290708.IRM-022_1	RWTGIPV	100	Clostridiales__uc
seq_301736.IRM-022_1	SWTKIPV	71.43	Clostridiales__uc
seq_324193.IRM-022_1	KWTGIPV	85.71	Firmicutes__uc
seq_471744.IRM-022_1	RWTGIPV	100	Firmicutes__uc
seq_506296.IRM-022_1	MWTKIPV	71.43	Bacteria__uc
seq_526642.IRM-022_1	RWTGIPV	100	Clostridiales__uc
seq_559360.IRM-022_1	RWTGIPV	100	Lachnospiraceae
seq_585959.IRM-022_1	LWTGIPA	71.43	Clostridiales__na
seq_591063.IRM-022_1	RWTGIPV	100	Bacteria__uc
seq_710053.IRM-022_1	RWTGIPV	100	Lachnospiraceae
seq_710484.IRM-022_1	RWTGIPV	100	Ruminococcaceae
seq_743459.IRM-022_1	NWTKIPI	57.14	Clostridiaceae
seq_854215.IRM-022_1	RWTG---	57.14	Bacteroidaceae
seq_880361.IRM-022_1	RWTGIPV	100	Clostridiales__uc
seq_886936.IRM-022_1	QWTNIPG	57.14	Clostridiales__na
seq_964643.IRM-022_1	LWTKIPA	57.14	Oscillospiraceae
seq_996339.IRM-022_1	RWTGIPV	100	Clostridiaceae
seq_1044552.IRM-022_1	RWTGIPV	100	Clostridiaceae
seq_1048615.IRM-022_1	TWTGIPV	85.71	Eggerthellaceae
seq_1257928.IRM-022_1	RWTGIPV	100	Ruminococcaceae
seq_1391687.IRM-022_1	RWTGIPV	100	Ruminococcaceae
seq_1525844.IRM-022_1	RWTGIPV	100	Clostridiales__uc
seq_1569553.IRM-022_1	RWTVIPV	85.71	Firmicutes__uc
seq_1591562.IRM-022_1	RWTGFPV	85.71	Bacteroidaceae
seq_1640689.IRM-022_1	RWTGIPV	100	Clostridiales__uc
seq_1690308.IRM-022_1	DWPKIPV	57.14	Clostridiales__uc
seq_1842554.IRM-022_1	SWTKIPV	71.43	Clostridiaceae
seq_1894547.IRM-022_1	RWTGIPV	100	Bacteroidaceae
seq_1904894.IRM-022_1	TWTKIPV	71.43	Eubacteriaceae
seq_1908866.IRM-022_1	LWTKIPA	57.14	Firmicutes__na
seq_2005662.IRM-022_1	AWTGVPV	71.43	Coriobacteriaceae
seq_2052120.IRM-022_1	RWTGIPV	100	Clostridiales__na
seq_2076498.IRM-022_1	KWTGIPV	85.71	Firmicutes__uc
seq_2136173.IRM-022_1	MWTKIPA	57.14	Firmicutes__na
seq_2138680.IRM-022_1	SWTGIPI	71.43	Eggerthellaceae
seq_2150129.IRM-022_1	RWTGIPV	100	Clostridiales__uc
seq_2259094.IRM-022_1	RWTGIPV	100	Ruminococcaceae
seq_2269871.IRM-022_1	RWAGIPV	85.71	Bacteroidaceae
seq_2303913.IRM-022_1	LWTGIPA	71.43	Ruminococcaceae
seq_2332772.IRM-022_1	RWTGIPV	100	Clostridiales__uc
seq_2389599.IRM-022_1	RWTGIPV	100	Clostridiales__uc
seq_2410848.IRM-022_1	RWTGIPV	100	Clostridiaceae
seq_2446580.IRM-022_1	RWTGIPV	100	Lachnospiraceae
seq_2527380.IRM-022_1	GWTGVPV	71.43	Clostridiaceae
seq_2534847.IRM-022_1	RWTGIPV	100	Clostridiales__uc
seq_2666131.IRM-022_1	KWTGIPV	85.71	Firmicutes__uc
seq_2688478.IRM-022_1	KWTGLPV	71.43	Firmicutes__uc
alphaMSH.IRM-023	RW-GKPV	71.43
Ecoli-ClpB.IRM-023	RWTGIPV	100	Enterobacteriaceae
contig_019038.IRM-023_1	RWTGIPV	100	Eubacteriaceae
contig_021768.IRM-023_1	LWTGIPA	71.43	Ruminococcaceae
contig_026360.IRM-023_1	SWTKIPV	71.43	Clostridiaceae
contig_026431.IRM-023_1	HATKIPV	57.14	Clostridiaceae
contig_038085.IRM-023_1	RWTGIPV	100	Clostridiaceae
contig_049346.IRM-023_1	RWTGIPV	100	Bacteroidaceae
contig_057899.IRM-023_1	RWTGIPV	100	Bacteroidaceae
contig_063119.IRM-023_1	KWTGIPV	85.71	Clostridia__na
contig_087752.IRM-023_1	DWTGIPV	85.71	Bifidobacteriaceae
contig_089636.IRM-023_1	GWTGIPV	85.71	Firmicutes__na
contig_095067.IRM-023_1	RWTGIPV	100	Bacteroidaceae
contig_101256.IRM-023_1	EWTGIPV	85.71	Verrucomicrobia__uc
contig_104879.IRM-023_1	KWTNIPI	57.14	Clostridiaceae
contig_110913.IRM-023_1	AWTGIPV	85.71	Clostridia__uc
contig_117691.IRM-023_1	KSTGIPV	71.43	Firmicutes__na
contig_121035.IRM-023_1	RWTGIPV	100	Clostridiales__uc
contig_122917.IRM-023_1	RWTGIPV	100	Bacteria__uc
contig_133048.IRM-023_1	KWTGIPV	85.71	Clostridiaceae
contig_136189.IRM-023_1	LWTGIPA	71.43	Ruminococcaceae
contig_146003.IRM-023_1	NWTKIPI	57.14	Clostridiaceae
contig_149445.IRM-023_1	KWTNIPV	71.43	Clostridiaceae
contig_151269.IRM-023_1	KWTGIPV	85.71	Firmicutes__uc
contig_164265.IRM-023_4	RWTGIPL	85.71	Lachnospiraceae
contig_178655.IRM-023_1	GWTGIPV	85.71	Clostridiales__uc
contig_180019.IRM-023_13	KWTNIPV	71.43	Clostridiaceae
contig_180072.IRM-023_1	RWTGIPV	100	Clostridia__na
contig_182512.IRM-023_1	KWTGIPV	85.71	Clostridiaceae
contig_183803.IRM-023_1	RWTGIPV	100	Bacteroidaceae
contig_184881.IRM-023_1	RWTGIPV	100	Ruminococcaceae
seq_13578.IRM-023_1	RWTGIPV	100	Ruminococcaceae
seq_100836.IRM-023_1	RWTGIPV	100	Tannerellaceae
seq_244364.IRM-023_1	KWTGIPV	85.71	Clostridiales__uc
seq_314620.IRM-023_1	RWTGIPV	100	Clostridiales__uc
seq_316150.IRM-023_1	RWTGIPV	100	Eubacteriaceae
seq_331268.IRM-023_1	RWTGIPV	100	Clostridia__uc
seq_333095.IRM-023_1	TWTKIPV	71.43	Lachnospiraceae
seq_362186.IRM-023_1	LWTGIPA	71.43	Ruminococcaceae
seq_380406.IRM-023_1	KWTNIPL	57.14	Clostridiaceae
seq_383986.IRM-023_1	RWTGIPV	100	Clostridiales__uc
seq_400110.IRM-023_1	RWTGIPV	100	Rikenellaceae
seq_420172.IRM-023_1	KWTNIPV	71.43	Clostridiaceae
seq_473194.IRM-023_1	KWTSIPV	71.43	Ruminococcaceae
seq_552031.IRM-023_1	RWTGIPV	100	Clostridiaceae
seq_622025.IRM-023_1	-WTGIPV	85.71	Clostridiales__uc
seq_634662.IRM-023_1	LWTKIPA	57.14	Oscillospiraceae
seq_648525.IRM-023_1	RWTGIPV	100	Clostridiales__uc
seq_744801.IRM-023_1	RWTGIPV	100	Clostridiales__uc
seq_767735.IRM-023_1	QWTGIPV	85.71	Ruminococcaceae
seq_805419.IRM-023_1	-WTGIPL	71.43	Clostridiales__uc
seq_856543.IRM-023_1	RWTGIPV	100	Clostridiales__uc
seq_886489.IRM-023_1	AWTGVPV	71.43	Coriobacteriaceae
seq_890071.IRM-023_1	RWTGIPV	100	Bacteroidaceae
seq_926360.IRM-023_1	SWTKIPV	71.43	Clostridiaceae
seq_943622.IRM-023_1	RWTGIPV	100	Lachnospiraceae
seq_979116.IRM-023_1	RWTGIPV	100	Ruminococcaceae
seq_1031834.IRM-023_1	KWTGIPV	85.71	Lachnospiraceae
seq_1087733.IRM-023_1	RWTGIPV	100	Clostridiales__uc
seq_1303755.IRM-023_1	RWTGIPV	100	Clostridiales__na
seq_1320115.IRM-023_1	RWTGIPV	100	Clostridiales__uc
seq_1429779.IRM-023_1	MWTKIPA	57.14	Oscillospiraceae
seq_1491686.IRM-023_1	--TGIPT	57.14	Firmicutes__na
seq_1545260.IRM-023_1	RWTGIPV	100	Aerococcaceae
seq_1601242.IRM-023_1	RWTGIPL	85.71	Ruminococcaceae
seq_1666945.IRM-023_1	RWTGIPV	100	Clostridia__na
seq_1713084.IRM-023_1	--TGIPA	57.14	Ruminococcaceae
seq_1717911.IRM-023_1	--TGIPT	57.14	Firmicutes__na
seq_1727048.IRM-023_1	RWTHIPV	85.71	Victivallales__na
seq_1735651.IRM-023_1	EWTGIPV	85.71	Eubacteriaceae
seq_1748304.IRM-023_1	KWTGIPL	71.43	Akkermansiaceae
seq_1835632.IRM-023_1	KSTGIPV	71.43	Firmicutes__na
seq_1890175.IRM-023_1	KWTGVEV	57.14	Clostridiaceae
seq_1922206.IRM-023_1	RWTGVEV	71.43	Erysipelotrichaceae
seq_2117327.IRM-023_1	RWTGIPV	100	Bacteroidales__uc
seq_2334470.IRM-023_1	RWTGIPT	85.71	Firmicutes__na
seq_2426923.IRM-023_1	KWTGIPV	85.71	Firmicutes__uc
seq_2442266.IRM-023_1	TWTGIPA	71.43	Akkermansiaceae
seq_2487024.IRM-023_1	TWTGIPA	71.43	Akkermansiaceae
seq_2489684.IRM-023_1	KWTGIPV	85.71	Clostridiaceae
seq_2518437.IRM-023_1	TWTGIPV	85.71	Eggerthellaceae
seq_2558611.IRM-023_1	TWTGIPV	85.71	Eggerthellaceae
seq_2565158.IRM-023_1	KWTGIPV	85.71	Clostridiales__uc
seq_2641937.IRM-023_1	EWTGIPV	85.71	Eubacteriaceae
seq_2662187.IRM-023_1	--TGIPV	71.43	Firmicutes__uc
seq_2803292.IRM-023_1	GWTKIPV	71.43	Clostridiales__uc
alphaMSH.IRM-024	RW-GKPV	71.43
Ecoli-ClpB.IRM-024	RWTGIPV	100	Enterobacteriaceae
contig_003375.IRM-024_1	RWTGIPV	100	Bacteroidaceae
contig_016403.IRM-024_1	KWTGIPV	85.71	Clostridiaceae
contig_021054.IRM-024_1	KWTGIPV	85.71	Firmicutes__uc
contig_023768.IRM-024_1	RWTGIPV	100	Lachnospiraceae
contig_039692.IRM-024_1	RWTGVEV	71.43	Eubacteriaceae
contig_041988.IRM-024_1	RWTGIP-	85.71	Lachnospiraceae
contig_048115.IRM-024_1	SWTGIPA	71.43	Eubacteriaceae
contig_058506.IRM-024_1	RWTGIPV	100	Rikenellaceae
contig_060175.IRM-024_6	RWTGIPV	100	Prevotellaceae
contig_063416.IRM-024_1	RWTGIPV	100	Prevotellaceae
contig_073015.IRM-024_1	RWTGIPV	100	Clostridiales__uc
contig_078890.IRM-024_1	RWTGIPV	100	Lachnospiraceae
contig_078946.IRM-024_1	AWTGVPV	71.43	Coriobacteriaceae
contig_079674.IRM-024_1	DWTKIPV	71.43	Clostridiales__uc
contig_083132.IRM-024_1	RATGIPV	85.71	Sutterellaceae
contig_092064.IRM-024_1	RWTGIPV	100	Bacteroidaceae
contig_105114.IRM-024_1	RWTGIPV	100	Selenomonadaceae
contig_107565.IRM-024_1	LWTGIPV	85.71	Firmicutes__na
contig_109978.IRM-024_1	RWTGIPV	100	Firmicutes__uc
contig_115841.IRM-024_1	RWTGIPV	100	Prevotellaceae
contig_118355.IRM-024_1	KWTGIPV	85.71	Clostridiaceae
contig_131834.IRM-024_1	SWTGVPV	71.43	Eubacteriaceae
contig_135387.IRM-024_1	RWTGIPV	100	Ruminococcaceae
contig_138300.IRM-024_1	RWTGIPV	100	Clostridiales__uc
contig_147029.IRM-024_1	RWTGIPV	100	Bacteroidaceae
contig_157258.IRM-024_1	EWTGIPV	85.71	Ruminococcaceae
contig_163627.IRM-024_1	TWTGIPV	85.71	Acidaminococcaceae
seq_139050.IRM-024_1	--TGIPA	57.14	Ruminococcaceae
seq_254794.IRM-024_1	KWTGI--	57.14	Clostridiales__uc
seq_338504.IRM-024_1	LWTGIPA	71.43	Ruminococcaceae
seq_345838.IRM-024_1	RWTGIPV	100	Clostridiales__uc
seq_355482.IRM-024_1	QWTKIPV	71.43	Lachnospiraceae
seq_401411.IRM-024_1	SWTKIPV	71.43	Clostridiaceae
seq_414927.IRM-024_1	LWTGIPA	71.43	Ruminococcaceae
seq_450505.IRM-024_1	RWTGIPV	100	Lachnospiraceae
seq_510739.IRM-024_1	DWTKIPV	71.43	Lachnospiraceae
seq_518739.IRM-024_1	KWTGIPV	85.71	Firmicutes__na
seq_548907.IRM-024_1	RWTGIPV	100	Clostridiales__uc
seq_563912.IRM-024_1	LWTGIHA	57.14	Ruminococcaceae
seq_680411.IRM-024_1	--TGIPV	71.43	Ruminococcaceae
seq_689506.IRM-024_1	RWTGIPV	100	Eubacteriaceae
seq_1001509.IRM-024_1	RWTGIPV	100	Clostridiales__uc
seq_1017574.IRM-024_1	KWTGIPV	85.71	Clostridiaceae
seq_1133373.IRM-024_1	AWTKVPV	57.14	Clostridiales__uc
seq_1330417.IRM-024_1	RWTGIPV	100	Ruminococcaceae
seq_1357559.IRM-024_1	SWTNILV	57.14	Clostridiaceae
seq_1414067.IRM-024_1	LWTGIPV	85.71	Eubacteriaceae
seq_1464507.IRM-024_1	TWTKIPV	71.43	Lachnospiraceae
seq_1488950.IRM-024_1	KWTGIPV	85.71	Firmicutes__uc
seq_1588553.IRM-024_1	RWTGIPV	100	Lachnospiraceae
seq_1688341.IRM-024_1	RWTGIPV	100	Rikenellaceae
seq_1696473.IRM-024_1	RWTGVEV	71.43	Eubacteriaceae
seq_1710218.IRM-024_1	SWTGIPL	71.43	Acidaminococcaceae
seq_1758622.IRM-024_1	MWTKIPV	71.43	Firmicutes__uc
seq_1771607.IRM-024_1	SWTKIPV	71.43	Lachnospiraceae
seq_1969485.IRM-024_1	NWTKIPV	71.43	Clostridiaceae
seq_1997121.IRM-024_1	RWTGIPV	100	Ruminococcaceae
seq_2034619.IRM-024_1	AWTKIPV	71.43	Clostridiales__uc
seq_2168394.IRM-024_1	RWTGIPV	100	Lachnospiraceae
seq_2219017.IRM-024_1	RWTGIPV	100	Eubacteriaceae
seq_2288433.IRM-024_1	TWTKIPV	71.43	Firmicutes__uc
seq_2302631.IRM-024_1	NWTKIPV	71.43	Clostridiaceae
seq_2303587.IRM-024_1	LWTGVPA	57.14	Ruminococcaceae
seq_2325143.IRM-024_1	DWTKIPV	71.43	Lachnospiraceae
seq_2411648.IRM-024_1	RWTGIPG	85.71	Clostridiales__uc
seq_2490284.IRM-024_1	GWTGVPV	71.43	Clostridiales__uc
seq_2498792.IRM-024_1	RWTGIPV	100	Bacteroidaceae
seq_2500447.IRM-024_1	RWTGIPV	100	Firmicutes__uc
alphaMSH.IRM-026	RW-GKPV	71.43
Ecoli-ClpB.IRM-026	RWTGIPV	100	Enterobacteriaceae
contig_001484.IRM-026_1	RWTGIPV	100	Clostridiales__uc
contig_003556.IRM-026_1	RWTGIPV	100	Lachnospiraceae
contig_006439.IRM-026_1	RWTGIPV	100	Prevotellaceae
contig_008498.IRM-026_1	DWTGIPV	85.71	Bifidobacteriaceae
contig_017457.IRM-026_1	RWTGIPM	85.71	Bacteria__uc
contig_018568.IRM-026_1	AWTGVPV	71.43	Coriobacteriaceae
contig_019801.IRM-026_1	GWTGIPV	85.71	Coriobacteriaceae
contig_029740.IRM-026_1	VWTKVPV	57.14	Ruminococcaceae
contig_036947.IRM-026_1	KWTGIP-	71.43	Ruminococcaceae
contig_043958.IRM-026_1	RWTGIPV	100	Lachnospiraceae
contig_048607.IRM-026_1	QWTGIPV	85.71	Clostridiaceae
contig_053940.IRM-026_1	RWTGIP-	85.71	Lachnospiraceae
contig_056853.IRM-026_1	RWTGIPV	100	Bacillaceae
contig_073396.IRM-026_1	RWTGIPV	100	Firmicutes__uc
contig_081074.IRM-026_1	RWTGIPI	85.71	Clostridiales__uc
contig_084020.IRM-026_1	RWTGIPV	100	Clostridiaceae
contig_084711.IRM-026_1	RWTGIPV	100	Clostridiales__uc
contig_094175.IRM-026_1	KWTGIPV	85.71	Rikenellaceae
contig_094444.IRM-026_1	KWTGIPV	85.71	Firmicutes__na
contig_100027.IRM-026_1	LWTGIPA	71.43	Ruminococcaceae
contig_109443.IRM-026_1	RWTGIPV	100	Ruminococcaceae
contig_119082.IRM-026_1	NWTGIPV	85.71	Firmicutes__na
contig_134101.IRM-026_1	RWTGIP-	85.71	Clostridiales__uc
contig_135360.IRM-026_1	RWTGIPV	100	Clostridiales__na
contig_139340.IRM-026_1	RWTGIPV	100	Lachnospiraceae
contig_139902.IRM-026_1	RWTGIPV	100	Lachnospiraceae
contig_151335.IRM-026_1	RWTG---	57.14	Ruminococcaceae
contig_155213.IRM-026_1	RWTGIPV	100	Lachnospiraceae
contig_158351.IRM-026_1	KWTGIPV	85.71	Desulfovibrionaceae
contig_158681.IRM-026_1	RWTGIPV	100	Clostridiales__uc
contig_167138.IRM-026_1	TWTGIPV	85.71	Acidaminococcaceae
contig_168316.IRM-026_1	QWTKIPV	71.43	Clostridiaceae
contig_173604.IRM-026_1	RWTGIPV	100	Firmicutes__na
contig_174422.IRM-026_1	RWTGIPV	100	Ruminococcaceae
contig_178270.IRM-026_1	RWTGIPV	100	Lachnospiraceae
contig_187225.IRM-026_1	RWTGIPV	100	Ruminococcaceae
contig_195319.IRM-026_4	KWTGIPV	85.71	Clostridiaceae
contig_197127.IRM-026_21	RWTGIPV	100	Bacteroidaceae
contig_199454.IRM-026_1	NWSGVPV	57.14	Actinobacteria__na
contig_205368.IRM-026_1	GWTKIPV	71.43	Clostridiales__uc
contig_208659.IRM-026_1	RWTGIPV	100	Ruminococcaceae
contig_210303.IRM-026_1	RWTGVEV	71.43	Eubacteriaceae
contig_224311.IRM-026_1	RWTGIPV	100	Rikenellaceae
contig_239384.IRM-026_1	LWTGIPA	71.43	Ruminococcaceae
contig_254939.IRM-026_1	RWTGIPV	100	Clostridiales__uc
contig_254950.IRM-026_1	RWTGIPV	100	Bacteria__uc
contig_264138.IRM-026_1	RWTGIPV	100	Firmicutes__uc
contig_265269.IRM-026_1	LWTGIPA	71.43	Ruminococcaceae
contig_267947.IRM-026_1	SWTKIPV	71.43	Clostridiales__uc
contig_268590.IRM-026_1	DWTGIPA	71.43	Clostridiales Family XIII. Incertae Sedis
contig_269313.IRM-026_1	DWTKIPV	71.43	Lachnospiraceae
contig_274938.IRM-026_3	RWTGIPV	100	Prevotellaceae
contig_278211.IRM-026_1	LWTGIPA	71.43	Ruminococcaceae
contig_278711.IRM-026_1	RWTGIPV	100	Lachnospiraceae
contig_284722.IRM-026_1	SWTKIPV	71.43	Lachnospiraceae
contig_299582.IRM-026_1	LWTGIPV	85.71	Firmicutes__na
contig_299852.IRM-026_1	RWTGIPV	100	Ruminococcaceae
contig_307051.IRM-026_6	DWTGIPV	85.71	Bifidobacteriaceae
contig_307874.IRM-026_2	RWTGIPV	100	Rikenellaceae
contig_320313.IRM-026_1	RWTGIPV	100	Tannerellaceae
contig_329754.IRM-026_1	DWTGIPV	85.71	Bifidobacteriaceae
contig_347099.IRM-026_1	RWTGIPV	100	Bacteria__na
contig_348732.IRM-026_1	LWTGIPA	71.43	Ruminococcaceae
contig_351595.IRM-026_1	RWTGIPV	100	Eubacteriaceae
contig_354953.IRM-026_1	QWTKIPV	71.43	Lachnospiraceae
contig_360239.IRM-026_1	RWTGIPV	100	Bacteria__uc
contig_365061.IRM-026_1	RWTGIPV	100	Bacteroidaceae
contig_370396.IRM-026_1	KWTGIPV	85.71	Firmicutes__uc
contig_376504.IRM-026_1	DWTKIPV	71.43	Clostridiales__uc
contig_378852.IRM-026_1	RWTGIPV	100	Lachnospiraceae
contig_380223.IRM-026_6	RWTGIPV	100	Lachnospiraceae
contig_382738.IRM-026_1	RWTGIPV	100	Lachnospiraceae
contig_388372.IRM-026_1	RWTGIPV	100	Clostridiales__na
contig_406956.IRM-026_1	QWTKIPV	71.43	Lachnospiraceae
contig_432399.IRM-026_1	RWTGIPV	100	Ruminococcaceae
contig_433334.IRM-026_1	GWTKIPV	71.43	Lachnospiraceae
contig_442519.IRM-026_1	RWTGIPV	100	Bacteroidaceae
seq_73364.IRM-026_1	RWTGIPV	100	Clostridiaceae
seq_298599.IRM-026_1	RWTGIPV	100	Eubacteriaceae
seq_303530.IRM-026_1	RWTGIPV	100	Clostridiales__uc
seq_340822.IRM-026_1	TWTGIPV	85.71	Acidaminococcaceae
seq_375826.IRM-026_1	RWTGIPV	100	Lachnospiraceae
seq_384337.IRM-026_1	RWTGIPV	100	Clostridiales__uc
seq_393108.IRM-026_1	LWTGVPA	57.14	Ruminococcaceae
seq_424551.IRM-026_1	RWTGIPV	100	Lachnospiraceae
seq_538632.IRM-026_1	RWTGIPV	100	Clostridiales__uc
seq_545278.IRM-026_1	RWTGIPV	100	Clostridiales__uc
seq_601210.IRM-026_1	RWTGIPV	100	Ruminococcaceae
seq_676723.IRM-026_1	RWTGIPV	100	Lachnospiraceae
seq_901466.IRM-026_1	RWTGIPV	100	Clostridiales__uc
seq_960885.IRM-026_1	---GIPV	57.14	Clostridiales__uc
seq_1044547.IRM-026_1	RWTGIPV	100	Bacteroidaceae
seq_1097234.IRM-026_1	LWTGIPA	71.43	Ruminococcaceae
seq_1102241.IRM-026_1	GWTGIPV	85.71	Ruminococcaceae
seq_1324617.IRM-026_1	KWTGIPV	85.71	Firmicutes__na
seq_1395677.IRM-026_1	LWTGIPA	71.43	Ruminococcaceae
seq_1396360.IRM-026_1	RWTGIPV	100	Clostridiales__uc
seq_1606419.IRM-026_1	DWTGIPV	85.71	Bifidobacteriaceae
seq_1610359.IRM-026_1	RWTGIPV	100	Lachnospiraceae
seq_1680415.IRM-026_1	RWTGIPV	100	Rikenellaceae
seq_1708945.IRM-026_1	RWTGIPV	100	Clostridiales__uc
seq_1823491.IRM-026_1	RWTG---	57.14	Clostridiales__uc
seq_1833534.IRM-026_1	LWTGIPA	71.43	Ruminococcaceae
seq_1834435.IRM-026_1	RWTGIPV	100	Ruminococcaceae
seq_1885667.IRM-026_1	DWTKIPV	71.43	Clostridiaceae
seq_1934626.IRM-026_1	RWTGIPV	100	Lachnospiraceae
seq_1942435.IRM-026_1	RWTGIPT	85.71	Firmicutes__uc
seq_1952455.IRM-026_1	KWTGIPV	85.71	Odoribacteraceae
seq_1997721.IRM-026_1	KWTGIPG	71.43	Firmicutes__na
seq_2075831.IRM-026_1	RWTGIPV	100	Bacteroidales__uc
seq_2219576.IRM-026_1	LWTGIPA	71.43	Ruminococcaceae
seq_2253810.IRM-026_1	LWTGIPA	71.43	Ruminococcaceae
seq_2299865.IRM-026_1	LWTGIPA	71.43	Clostridiales__na
seq_2449700.IRM-026_1	RWTGIPV	100	Lachnospiraceae
seq_2458271.IRM-026_1	--TGIPV	71.43	Bacteroidaceae
seq_2484516.IRM-026_1	RWTGIPV	100	Lachnospiraceae
seq_2495616.IRM-026_1	KWTGIPV	85.71	Firmicutes__uc
seq_2535446.IRM-026_1	AWTGIPV	85.71	Eggerthellaceae
seq_2628410.IRM-026_1	TWTGIPV	85.71	Coriobacteriaceae
seq_2642857.IRM-026_1	AWTGIPV	85.71	Eggerthellaceae
seq_2745379.IRM-026_1	RWTGIPV	100	Lachnospiraceae
seq_2821288.IRM-026_1	KWTGIPV	85.71	Odoribacteraceae
seq_2974214.IRM-026_1	GWTGVPV	71.43	Clostridiaceae
seq_2978427.IRM-026_1	DWTGIPV	85.71	Bifidobacteriaceae
seq_3116516.IRM-026_1	GWTKMPV	57.14	Lachnospiraceae
seq_3149938.IRM-026_1	RWTGIPV	100	Bacteroidaceae
seq_3237541.IRM-026_1	RWTGIPV	100	Desulfovibrionaceae
seq_3468106.IRM-026_1	RWTGIPV	100	Clostridiales__uc
seq_3525730.IRM-026_1	RWTGIPV	100	Lachnospiraceae
seq_3591554.IRM-026_1	RWTGIPV	100	Eubacteriaceae
seq_3718162.IRM-026_1	RWTGIPV	100	Bacteria__uc
seq_3726404.IRM-026_1	KWTKIPV	71.43	Clostridiales__uc
seq_3730223.IRM-026_1	RWTGIPV	100	Lachnospiraceae
seq_3765166.IRM-026_1	RRTGIPV	85.71	Ruminococcaceae
seq_3894150.IRM-026_1	TWTGIPV	85.71	Eggerthellaceae
seq_3924139.IRM-026_1	RWTGIPV	100	Ruminococcaceae
seq_3930732.IRM-026_1	RWTGIPV	100	Ruminococcaceae
seq_4060163.IRM-026_1	RWTGIPV	100	Lachnospiraceae
seq_4159100.IRM-026_1	RWTGIPV	100	Bacteroidaceae
seq_4346198.IRM-026_1	RWTGIPV	100	Clostridiales__uc
seq_4459322.IRM-026_1	RWTGIPV	100	Clostridiales__uc
seq_4532742.IRM-026_1	RWTGIPV	100	Ruminococcaceae
seq_4632912.IRM-026_1	RRTGIPV	85.71	Ruminococcaceae
seq_4640835.IRM-026_1	KWTGIPV	85.71	Firmicutes__uc
seq_4902966.IRM-026_1	GWTGIPV	85.71	Oscillospiraceae
seq_4955551.IRM-026_1	RWTGIPV	100	Prevotellaceae
seq_5206519.IRM-026_1	RWTGIPV	100	Clostridiales__uc
seq_5214518.IRM-026_1	RWTGIPV	100	Clostridiales__uc
seq_5409305.IRM-026_1	RWTGIPV	100	Lachnospiraceae
seq_5526104.IRM-026_1	---GIPV	57.14	Bacteria__uc
seq_5937518.IRM-026_1	AWTGVPV	71.43	Coriobacteriaceae
seq_5957360.IRM-026_1	RWTGIPV	100	Clostridiales__na
seq_6017567.IRM-026_1	LWTKIPA	57.14	Firmicutes__na
seq_6212971.IRM-026_1	GWTGIPV	85.71	Clostridiales__na
seq_6446362.IRM-026_1	RWTGIPV	100	Ruminococcaceae
seq_6761865.IRM-026_1	LWTGIPA	71.43	Ruminococcaceae
seq_6989326.IRM-026_1	RWTGIPV	100	Lachnospiraceae
seq_7190657.IRM-026_1	RWTGIPV	100	Clostridiales__uc
seq_7212387.IRM-026_1	RWTGIPE	85.71	Clostridiales__uc
seq_7370516.IRM-026_1	RWTGIPV	100	Bacteroidaceae
seq_7376685.IRM-026_1	RWTGIPV	100	Ruminococcaceae
seq_7416754.IRM-026_1	KWTGIPV	85.71	Clostridiales__na
seq_7476320.IRM-026_1	LWTGIPA	71.43	Ruminococcaceae
seq_7588196.IRM-026_1	AWTGVPV	71.43	Coriobacteriaceae
seq_7653445.IRM-026_1	RWTGIPV	100	Clostridiales__uc
seq_7692849.IRM-026_1	RWTGIPV	100	Lachnospiraceae
seq_8067061.IRM-026_1	RWTGINV	85.71	Ruminococcaceae
alphaMSH.IRM-027	RW-GKPV	71.43
Ecoli-ClpB.IRM-027	RWTGIPV	100	Enterobacteriaceae
contig_004978.IRM-027_1	KWTGIPV	85.71	Clostridiaceae
contig_006463.IRM-027_1	RWTGIPV	100	Firmicutes__na
contig_008805.IRM-027_1	RWTGIPV	100	Clostridiales__uc
contig_015655.IRM-027_1	RLTGIPV	85.71	Pseudomonadaceae
contig_026071.IRM-027_1	RWTGIPV	100	Lachnospiraceae
contig_027604.IRM-027_1	DWTGIPV	85.71	Bifidobacteriaceae
contig_029879.IRM-027_1	RWTGIPV	100	Bacteroidaceae
contig_035924.IRM-027_1	KWTGIPV	85.71	Clostridiales__uc
contig_044640.IRM-027_1	LWTGIPA	71.43	Ruminococcaceae
contig_048834.IRM-027_1	DWTGIPV	85.71	Bifidobacteriaceae
contig_049601.IRM-027_1	RWTGIPV	100	Eubacteriaceae
contig_050522.IRM-027_1	RWTGIPV	100	Firmicutes__na
contig_057729.IRM-027_1	RWTGIPV	100	Clostridiales__uc
contig_061996.IRM-027_2	RWTGIPV	100	Lachnospiraceae
contig_064989.IRM-027_16	RWTGIPV	100	Lachnospiraceae
contig_067814.IRM-027_1	RWTGIPV	100	Bacteroidaceae
contig_069663.IRM-027_1	AWTKIPV	71.43	Clostridiales__uc
contig_074549.IRM-027_1	RWTGIPV	100	Lachnospiraceae
contig_085852.IRM-027_1	QTTGIPV	71.43	Bifidobacteriaceae
contig_086269.IRM-027_1	RWTGIPV	100	Lachnospiraceae
contig_089044.IRM-027_1	RWTGIPV	100	Lachnospiraceae
contig_092014.IRM-027_19	SKTGIPI	57.14	Bacteroidaceae
contig_097104.IRM-027_1	RWTGIPV	100	Lachnospiraceae
contig_098895.IRM-027_1	RWTGIPV	100	Lachnospiraceae
contig_104913.IRM-027_1	AWTGVPV	71.43	Coriobacteriaceae
contig_104932.IRM-027_1	DWTHIPV	71.43	Clostridiales__uc
contig_108088.IRM-027_1	DWTHIPV	71.43	Clostridiales__uc
contig_108908.IRM-027_1	RWTGIPV	100	Lachnospiraceae
contig_109498.IRM-027_1	RWTGIPV	100	Lachnospiraceae
contig_118657.IRM-027_1	RWTGIPV	100	Bacteroidaceae
contig_136369.IRM-027_2	RWTGI--	71.43	Ruminococcaceae
contig_160072.IRM-027_1	RWTGIPV	100	Ruminococcaceae
contig_161270.IRM-027_1	GWTGIPV	85.71	Oscillospiraceae
seq_47956.IRM-027_1	DWTHIPV	71.43	Clostridiales__uc
seq_119207.IRM-027_1	RWTGIPV	100	Eubacteriaceae
seq_172167.IRM-027_1	RWTGIPV	100	Lachnospiraceae
seq_181747.IRM-027_1	RWTGIPV	100	Clostridiales__uc
seq_226369.IRM-027_1	VWTKIPV	71.43	Lachnospiraceae
seq_532275.IRM-027_1	RWTGIPV	100	Ruminococcaceae
seq_613264.IRM-027_1	RWTGIPV	100	Bacteroidales__uc
seq_629398.IRM-027_1	LWTGIPA	71.43	Clostridiaceae
seq_642240.IRM-027_1	RWTGIPV	100	Bacteroidaceae
seq_726982.IRM-027_1	RWTGIPM	85.71	Bacteria__uc
seq_1021204.IRM-027_1	--TGIPV	71.43	Bacteria__uc
seq_1050654.IRM-027_1	SWTKIPV	71.43	Clostridiales__uc
seq_1130785.IRM-027_1	RWTGIPV	100	Ruminococcaceae
seq_1158305.IRM-027_1	AWTGVPV	71.43	Coriobacteriaceae
seq_1191275.IRM-027_1	QWTKIPV	71.43	Lachnospiraceae
seq_1264645.IRM-027_1	RWTGIPV	100	Clostridiales__uc
seq_1301902.IRM-027_1	GWTKIPV	71.43	Lachnospiraceae
seq_1391541.IRM-027_1	RWTGIPV	100	Lachnospiraceae
seq_1404793.IRM-027_1	TWTKIPV	71.43	Firmicutes__uc
seq_1454911.IRM-027_1	AWTKIPV	71.43	Lachnospiraceae
seq_1550709.IRM-027_1	RWTGL--	57.14	Lachnospiraceae
seq_1659142.IRM-027_1	RWTGIPV	100	Clostridiales__uc
seq_1757619.IRM-027_1	RWTGIPV	100	Ruminococcaceae
seq_1783317.IRM-027_1	KWTGIPV	85.71	Clostridiales__uc
seq_2056088.IRM-027_1	RWTGIPV	100	Clostridiales__uc
seq_2144516.IRM-027_1	KWTGIPV	85.71	Clostridiales__uc
seq_2234101.IRM-027_1	RWTGIPV	100	Clostridiales__uc
seq_2244030.IRM-027_1	AWTKIPV	71.43	Lachnospiraceae
seq_2399076.IRM-027_1	RWTGIPV	100	Lachnospiraceae
seq_2407107.IRM-027_1	SWTGIPV	85.71	Lachnospiraceae
alphaMSH.IRM-028	RW-GKPV	71.43
Ecoli-ClpB.IRM-028	RWTGIPV	100	Enterobacteriaceae
contig_000009.IRM-028_1	KWTGIPV	85.71	Proteobacteria__na
contig_001814.IRM-028_1	LWTGIPA	71.43	Ruminococcaceae
contig_004058.IRM-028_1	RWTGIPV	100	Bacteroidaceae
contig_014371.IRM-028_1	GWTKIPV	71.43	Lachnospiraceae
contig_015367.IRM-028_1	RWTGIPV	100	Clostridiales__uc
contig_015812.IRM-028_1	RWTGIPV	100	Bacteroidaceae
contig_019059.IRM-028_1	GWTGIPV	85.71	Firmicutes__na
contig_025940.IRM-028_1	GWTKIPV	71.43	Lachnospiraceae
contig_036701.IRM-028_1	TWTGIPA	71.43	Akkermansiaceae
contig_041470.IRM-028_3	SKTGIPI	57.14	Bacteroidaceae
contig_054443.IRM-028_1	RWTGIPV	100	Eubacteriaceae
contig_059730.IRM-028_1	LWTGIPA	71.43	Firmicutes__na
contig_061405.IRM-028_1	RWTGIPV	100	Lachnospiraceae
contig_064023.IRM-028_2	RWTGIPV	100	Prevotellaceae
contig_069325.IRM-028_1	RWTGIPV	100	Clostridiales__uc
contig_070485.IRM-028_1	RWTGIPV	100	Ruminococcaceae
contig_072105.IRM-028_1	RWTGIPV	100	Ruminococcaceae
contig_078698.IRM-028_1	RWTGIPV	100	Bacteroidaceae
contig_092056.IRM-028_1	RLTGIPV	85.71	Enterobacteriaceae
contig_094505.IRM-028_1	RWTGIPV	100	Lachnospiraceae
contig_105776.IRM-028_1	KWTGIPV	85.71	Clostridiales__uc
contig_106014.IRM-028_1	RWTGIPV	100	Bacteria__uc
contig_116302.IRM-028_4	SRTGIPI	57.14	Bacteroidaceae
contig_121200.IRM-028_1	RATGIPV	85.71	Sutterellaceae
contig_121232.IRM-028_2	KWTGIPV	85.71	Firmicutes__na
contig_126843.IRM-028_1	RWTGIPV	100	Clostridiales__uc
contig_132185.IRM-028_1	RWTGIPV	100	Eubacteriaceae
contig_134314.IRM-028_1	KWTGIPV	85.71	Clostridiales__uc
contig_135633.IRM-028_1	RWTGIPV	100	Firmicutes__uc
contig_135813.IRM-028_17	RWTGIPV	100	Enterobacteriaceae
contig_162595.IRM-028_1	RWTGIPV	100	Rikenellaceae
seq_12900.IRM-028_1	RWTGIPV	100	Lachnospiraceae
seq_37846.IRM-028_1	RWTGIPV	100	Bacteroidales__uc
seq_340055.IRM-028_1	RWTGIPV	100	Ruminococcaceae
seq_369605.IRM-028_1	RWTGIPV	100	Bacteroidaceae
seq_394467.IRM-028_1	RWTGIPV	100	Clostridiales__uc
seq_544155.IRM-028_1	RWTGIPV	100	Firmicutes__uc
seq_551521.IRM-028_1	RWTGIPV	100	Lachnospiraceae
seq_561697.IRM-028_1	DWTKIPV	71.43	Clostridiales__uc
seq_568758.IRM-028_1	TWTKIPV	71.43	Lachnospiraceae
seq_624370.IRM-028_1	RWTGIPV	100	Clostridiales__uc
seq_634901.IRM-028_1	RWTGIPV	100	Clostridiales__uc
seq_649466.IRM-028_1	RWTGIPV	100	Eubacteriaceae
seq_669191.IRM-028_1	LWPGIPV	71.43	Firmicutes__na
seq_741877.IRM-028_1	LWTGIPA	71.43	Ruminococcaceae
seq_903658.IRM-028_1	RWTGIPV	100	Ruminococcaceae
seq_912306.IRM-028_1	RWTGIPV	100	Lachnospiraceae
seq_925428.IRM-028_1	LWTGIPA	71.43	Clostridiaceae
seq_928550.IRM-028_1	RWTGIPV	100	Bacteria__uc
seq_1028401.IRM-028_1	RWTGIPV	100	Lachnospiraceae
seq_1066350.IRM-028_1	RWTGIPV	100	Lachnospiraceae
seq_1144847.IRM-028_1	RWTGIPA	85.71	Ruminococcaceae
seq_1168114.IRM-028_1	RWTGIP-	85.71	Eubacteriaceae
seq_1253596.IRM-028_1	RWTGITV	85.71	Ruminococcaceae
seq_1459416.IRM-028_1	TWTKIPV	71.43	Firmicutes__uc
seq_1500835.IRM-028_1	SWTNIPL	57.14	Acidaminococcaceae
seq_1739761.IRM-028_1	--TGIPV	71.43	Rikenellaceae
seq_1904810.IRM-028_1	RWTGSPV	85.71	Clostridiales__uc
seq_1963778.IRM-028_1	RWTGIPV	100	Ruminococcaceae
seq_2241753.IRM-028_1	TWTKIPV	71.43	Eubacteriaceae
seq_2270169.IRM-028_1	RWTGIPM	85.71	Bacteria__uc
seq_2318415.IRM-028_1	DWTKIPV	71.43	Clostridiales__uc
seq_2389420.IRM-028_1	LWTGIPA	71.43	Ruminococcaceae
seq_2443053.IRM-028_1	SWTGIPA	71.43	Firmicutes__na
seq_2453258.IRM-028_1	KWTGIPV	85.71	Firmicutes__uc
seq_2499171.IRM-028_1	--TGIPV	71.43	Bacteria__uc
seq_2614315.IRM-028_1	RWTGIPV	100	Clostridiales__uc
seq_2663280.IRM-028_1	KWTGIPV	85.71	Odoribacteraceae
seq_2670980.IRM-028_1	RWTGIPV	100	Lachnospiraceae
seq_2859384.IRM-028_1	RWTGIPV	100	Lachnospiraceae
seq_2867265.IRM-028_1	NWTKIPV	71.43	Clostridiaceae
alphaMSH.IRM-029	RW-GKPV	71.43
Ecoli-ClpB.IRM-029	RWTGIPV	100	Enterobacteriaceae
contig_007054.IRM-029_1	KWTGIPV	85.71	Firmicutes__na
contig_011735.IRM-029_1	DWTKIPV	71.43	Clostridiales__uc
contig_014277.IRM-029_1	LWTGIPV	85.71	Firmicutes__na
contig_016663.IRM-029_1	KWTGIPV	85.71	Ruminococcaceae
contig_028150.IRM-029_1	KWTGIPV	85.71	Firmicutes__na
contig_030245.IRM-029_1	AWTGIPV	85.71	Ruminococcaceae
contig_037873.IRM-029_1	SWTGIPL	71.43	Acidaminococcaceae
contig_052930.IRM-029_1	RWTGIPV	100	Rikenellaceae
contig_072765.IRM-029_1	RWTGIPV	100	Bacteroidales__uc
contig_074815.IRM-029_1	LWTQIPV	71.43	Clostridiales__uc
contig_083644.IRM-029_1	RWTGVPV	85.71	Clostridia__na
contig_089648.IRM-029_1	RWTGIPV	100	Prevotellaceae
contig_097341.IRM-029_1	RWTGIPV	100	Clostridiales__uc
contig_103234.IRM-029_1	RWTGIPV	100	Clostridiales__uc
contig_105049.IRM-029_1	SMTGIPL	57.14	Rikenellaceae
contig_108613.IRM-029_1	RWTGIPV	100	Rikenellaceae
contig_128007.IRM-029_1	RWTGIPV	100	Enterobacteriaceae
contig_136235.IRM-029_1	RWTGIPV	100	Firmicutes__na
contig_137313.IRM-029_1	RWTGIPV	100	Ruminococcaceae
contig_147091.IRM-029_1	RWTGIPV	100	Ruminococcaceae
contig_154383.IRM-029_1	RWTGIPV	100	Prevotellaceae
contig_166312.IRM-029_1	RWTGIPV	100	Rikenellaceae
contig_185556.IRM-029_1	RWTGIPV	100	Bacteroidaceae
contig_195550.IRM-029_1	--TGIPV	71.43	Firmicutes__na
contig_196230.IRM-029_1	RWTGIPV	100	Lachnospiraceae
seq_83886.IRM-029_1	RWTGIPV	100	Rikenellaceae
seq_90996.IRM-029_1	KWTGIPV	85.71	Odoribacteraceae
seq_104287.IRM-029_1	RWTGIPV	100	Lachnospiraceae
seq_156728.IRM-029_1	RWTGIPV	100	Clostridiales__uc
seq_227440.IRM-029_1	KWTGIPV	85.71	Odoribacteraceae
seq_259443.IRM-029_1	RWTGIPV	100	Bacteroidaceae
seq_312492.IRM-029_1	LWTGIPA	71.43	Ruminococcaceae
seq_362186.IRM-029_1	MTTGVPV	57.14	Coriobacteriia__uc
seq_387722.IRM-029_1	KATGIPV	71.43	Pasteurellaceae
seq_403321.IRM-029_1	QTTGIPV	71.43	Bifidobacteriaceae
seq_439194.IRM-029_1	DWTKIPV	71.43	Ruminococcaceae
seq_482333.IRM-029_1	RWTGIPV	100	Rikenellaceae
seq_496167.IRM-029_1	RWTGIPI	85.71	Clostridiaceae
seq_519479.IRM-029_1	DWTKIPL	57.14	Clostridiales__uc
seq_560501.IRM-029_1	AWTGVPV	71.43	Coriobacteriaceae
seq_580036.IRM-029_1	RWTGIPT	85.71	Firmicutes__na
seq_638161.IRM-029_1	RWTGFPV	85.71	Eubacteriaceae
seq_747068.IRM-029_1	RWTGIPV	100	Bacteria__uc
seq_763423.IRM-029_1	RWTGIPV	100	Clostridiales__uc
seq_852471.IRM-029_1	LWTGIPA	71.43	Ruminococcaceae
seq_860761.IRM-029_1	RWTGIPV	100	Clostridiales__uc
seq_869020.IRM-029_1	RWTGIPV	100	Prevotellaceae
seq_892836.IRM-029_1	KWTGIP-	71.43	Odoribacteraceae
seq_986674.IRM-029_1	VWTKIPV	71.43	Clostridiaceae
seq_999368.IRM-029_1	KWTGIPV	85.71	Clostridiales__uc
seq_1038102.IRM-029_1	KWTGIPV	85.71	Desulfovibrionaceae
seq_1128730.IRM-029_1	RWTGIPV	100	Bacteroidaceae
seq_1155508.IRM-029_1	QWTKIPV	71.43	Lachnospiraceae
seq_1160926.IRM-029_1	LWTGIPA	71.43	Clostridiales__uc
seq_1304069.IRM-029_1	RWTGIPV	100	Clostridiales__uc
seq_1435804.IRM-029_1	QWTKIPV	71.43	Lachnospiraceae
seq_1666069.IRM-029_1	RWTGIPV	100	Rikenellaceae
seq_1743474.IRM-029_1	RWTGIPV	100	Bacteria__uc
seq_1776591.IRM-029_1	RWTGIPV	100	Clostridiales__uc
seq_1794105.IRM-029_1	RWTGIPV	100	Clostridiales__uc
seq_1983877.IRM-029_1	RWTGIPV	100	Firmicutes__uc
seq_2186349.IRM-029_1	RWTGIPV	100	Lachnospiraceae
seq_2382284.IRM-029_1	RWTNIPV	85.71	Erysipelotrichaceae
seq_2438234.IRM-029_1	---GIPV	57.14	Rikenellaceae
seq_2592058.IRM-029_1	RWTGITV	85.71	Clostridiales__uc
alphaMSH.IRM-030	RW-GKPV	71.43
Ecoli-ClpB.IRM-030	RWTGIPV	100	Enterobacteriaceae
contig_027087.IRM-030_1	RWTGIPV	100	Prevotellaceae
contig_042720.IRM-030_1	LWTGIPA	71.43	Ruminococcaceae
contig_051406.IRM-030_1	RWTGIPV	100	Bacteroidaceae
contig_052055.IRM-030_1	RWTGIPV	100	Enterobacteriaceae
contig_056378.IRM-030_1	RWTGIPV	100	Ruminococcaceae
contig_073530.IRM-030_1	RWTGIPV	100	Bacteroidaceae
contig_078180.IRM-030_5	RWTGIPV	100	Bacteroidaceae
contig_089518.IRM-030_1	RWTGIPV	100	Bacteroidaceae
contig_089527.IRM-030_1	RWTGIPV	100	Clostridiales__uc
contig_106900.IRM-030_13	RWTGIPV	100	Bacteroidaceae
contig_109347.IRM-030_1	RWTGIPV	100	Bacteroidaceae
contig_112201.IRM-030_1	RWTGIQV	85.71	Bacteria__uc
contig_116309.IRM-030_1	KWTGIPV	85.71	Clostridiales__uc
contig_128765.IRM-030_1	RWTGIPV	100	Lachnospiraceae
contig_132098.IRM-030_1	RWTGIPV	100	Ruminococcaceae
contig_140756.IRM-030_1	RWTGIPV	100	Clostridiales__uc
seq_15151.IRM-030_1	AWTGVPV	71.43	Coriobacteriaceae
seq_75264.IRM-030_1	RWTGIP-	85.71	Bacteroidaceae
seq_143176.IRM-030_1	LWTGIPA	71.43	Ruminococcaceae
seq_163948.IRM-030_1	LWTGIPA	71.43	Ruminococcaceae
seq_321549.IRM-030_1	RWTGIPV	100	Tannerellaceae
seq_436330.IRM-030_1	RWTGIPV	100	Clostridiales__uc
seq_501661.IRM-030_1	RWTGIPV	100	Tannerellaceae
seq_701163.IRM-030_1	RWTGIPV	100	Bacteroidaceae
seq_845795.IRM-030_1	TWTAIPV	71.43	Acidaminococcaceae
seq_878766.IRM-030_1	RWTGIPV	100	Rikenellaceae
seq_966940.IRM-030_1	IWTGIPV	85.71	Odoribacteraceae
seq_1035782.IRM-030_1	RWTGIPV	100	Prevotellaceae
seq_1078993.IRM-030_1	QWTKIPV	71.43	Firmicutes__na
seq_1216957.IRM-030_1	RWKGIPV	85.71	Lachnospiraceae
seq_2016808.IRM-030_1	RWTGIPV	100	Firmicutes__uc
seq_2106607.IRM-030_1	RWTGIPV	100	Bacteroidaceae
seq_2121476.IRM-030_1	LWTQIPV	71.43	Firmicutes__uc
seq_2389424.IRM-030_1	GWTKIPV	71.43	Lachnospiraceae
seq_2513072.IRM-030_1	KWTGIPV	85.71	Clostridiaceae
seq_2627055.IRM-030_1	RWTG---	57.14	Bacteroidaceae
seq_2710930.IRM-030_1	RWTGIPV	100	Firmicutes__uc
seq_2868424.IRM-030_1	RWTGIPV	100	Bacteria__na
seq_2926271.IRM-030_1	RWTGIPV	100	Lachnospiraceae
seq_3279994.IRM-030_1	LWTGIPA	71.43	Ruminococcaceae
alphaMSH.IRM-031	RW-GKPV	71.43
Ecoli-ClpB.IRM-031	RWTGIPV	100	Enterobacteriaceae
contig_001030.IRM-031_1	RWTGIPV	100	Firmicutes__uc
contig_010814.IRM-031_1	VWTKIPA	57.14	Clostridiales__uc
contig_013818.IRM-031_1	EWTGVPL	57.14	Lactobacillaceae
contig_015965.IRM-031_1	VWTKIPV	71.43	Firmicutes__na
contig_018506.IRM-031_1	RWTGIPV	100	Prevotellaceae
contig_019360.IRM-031_1	LWTGIPV	85.71	Firmicutes__na
contig_021641.IRM-031_1	RWTGIPV	100	Lachnospiraceae
contig_024933.IRM-031_1	RWTGIPV	100	Eubacteriaceae
contig_026726.IRM-031_1	QWTGVPV	71.43	Clostridiales__uc
contig_026852.IRM-031_1	RWTGIPV	100	Lachnospiraceae
contig_051747.IRM-031_1	KWTGIPV	85.71	Firmicutes__na
contig_059496.IRM-031_1	RWTGIPT	85.71	Firmicutes__na
contig_061599.IRM-031_1	RWTGIPV	100	Lachnospiraceae
contig_071098.IRM-031_1	RWTGIPV	100	Ruminococcaceae
contig_077668.IRM-031_1	AWTGVPV	71.43	Coriobacteriaceae
contig_084347.IRM-031_1	LWTGIPA	71.43	Ruminococcaceae
contig_087323.IRM-031_1	EWTGVPV	71.43	Lactobacillaceae
contig_093036.IRM-031_1	QWTKIPV	71.43	Lachnospiraceae
contig_098707.IRM-031_1	RWTGIPV	100	Enterobacteriaceae
contig_100621.IRM-031_1	RWTGIPV	100	Rikenellaceae
contig_109932.IRM-031_1	RWTGIPV	100	Bacteria__uc
contig_120311.IRM-031_1	RWTGIPV	100	Prevotellaceae
contig_125910.IRM-031_1	MITGVPV	57.14	Prevotellaceae
contig_126439.IRM-031_1	RWTGIPV	100	Clostridiales__uc
contig_128066.IRM-031_1	KWTGIPV	85.71	Firmicutes__uc
contig_135341.IRM-031_1	RWTGIPV	100	Bacteroidales__uc
contig_155035.IRM-031_1	RWTGIPV	100	Rikenellaceae
contig_167893.IRM-031_1	GWTKIPV	71.43	Lachnospiraceae
contig_170169.IRM-031_1	RWTGIPV	100	Lachnospiraceae
contig_170669.IRM-031_1	RWTGIPV	100	Clostridiales__uc
contig_172906.IRM-031_1	TWTKIPV	71.43	Lachnospiraceae
contig_178018.IRM-031_1	RWTGIPV	100	Lachnospiraceae
contig_182583.IRM-031_1	RWTGIPV	100	Lachnospiraceae
contig_189215.IRM-031_1	RWTGIPV	100	Clostridiales__uc
contig_205290.IRM-031_1	RWTGIPV	100	Ruminococcaceae
seq_7779.IRM-031_1	RWTGIPV	100	Lachnospiraceae
seq_17163.IRM-031_1	RWTGIPV	100	Clostridiales__uc
seq_90561.IRM-031_1	RATGIPV	85.71	Sutterellaceae
seq_125169.IRM-031_1	LWTGVPA	57.14	Ruminococcaceae
seq_163162.IRM-031_1	RWTGIPV	100	Clostridia__na
seq_358987.IRM-031_1	RWTGIPV	100	Ruminococcaceae
seq_430710.IRM-031_1	RWTGIPV	100	Lachnospiraceae
seq_462464.IRM-031_1	RWTGIPT	85.71	Firmicutes__na
seq_465145.IRM-031_1	KWTKIPV	71.43	Clostridiales__uc
seq_531888.IRM-031_1	QWTKIPV	71.43	Clostridiaceae
seq_695951.IRM-031_1	RWTGIPV	100	Lachnospiraceae
seq_739091.IRM-031_1	NWTKIPV	71.43	Lachnospiraceae
seq_892633.IRM-031_1	--TGIPV	71.43	Bacteroidaceae
seq_950229.IRM-031_1	KWTGIPV	85.71	Firmicutes__na
seq_957309.IRM-031_1	KWTGIPV	85.71	Odoribacteraceae
seq_997015.IRM-031_1	RWTGIPV	100	Rikenellaceae
seq_1001762.IRM-031_1	RWTGIPV	100	Clostridiales__uc
seq_1029904.IRM-031_1	DWTKIPV	71.43	Clostridiales__uc
seq_1067028.IRM-031_1	RWTGIPM	85.71	Erysipelotrichaceae
seq_1229146.IRM-031_1	RWTGIPG	85.71	Bacteroidaceae
seq_1314731.IRM-031_1	LWTKVPV	57.14	Clostridiales__uc
seq_1377485.IRM-031_1	SWTGVPV	71.43	Coriobacteriaceae
seq_1384919.IRM-031_1	RWTGIPV	100	Clostridiales__uc
seq_1491991.IRM-031_1	LWTKIPA	57.14	Oscillospiraceae
seq_1729379.IRM-031_1	RLTGIPV	85.71	Bacteria__uc
seq_1817820.IRM-031_1	KWTGIPV	85.71	Firmicutes__uc
seq_1898750.IRM-031_1	RWTGM--	57.14	Prevotellaceae
seq_1926082.IRM-031_1	TWTKIPV	71.43	Eubacteriaceae
seq_1981330.IRM-031_1	RWTGIPV	100	Lachnospiraceae
seq_2036521.IRM-031_1	LWTGIPV	85.71	Firmicutes__na
seq_2103154.IRM-031_1	KWTGIPT	71.43	Acetobacteraceae
seq_2268250.IRM-031_1	LWTGIPA	71.43	Ruminococcaceae
seq_2357781.IRM-031_1	RWTGIPV	100	Clostridiales__uc
seq_2430544.IRM-031_1	QWTKIPV	71.43	Lachnospiraceae
seq_2577371.IRM-031_1	RWTGIPV	100	Clostridiales__uc
seq_2580795.IRM-031_1	RWTGIPV	100	Ruminococcaceae
seq_2711604.IRM-031_1	RWTGIPV	100	Ruminococcaceae
seq_2745006.IRM-031_1	RWTGIPV	100	Clostridiaceae
seq_2794876.IRM-031_1	LWTGIPA	71.43	Clostridiales__uc
seq_2809576.IRM-031_1	RWTKIPL	71.43	Clostridiaceae
seq_2836811.IRM-031_1	VWTKIPV	71.43	Firmicutes__uc
seq_2898258.IRM-031_1	RWTGIPV	100	Clostridiaceae
seq_2910429.IRM-031_1	LWTGIPA	71.43	Ruminococcaceae
seq_2972867.IRM-031_1	LWTGIPA	71.43	Ruminococcaceae
seq_3067976.IRM-031_1	RWTGIPV	100	Rikenellaceae
seq_3116156.IRM-031_1	RAPGIPG	57.14	Sutterellaceae
alphaMSH.IRM-032	RW-GKPV	71.43
Ecoli-ClpB.IRM-032	RWTGIPV	100	Enterobacteriaceae
contig_002445.IRM-032_1	RWTGIPV	100	Lachnospiraceae
contig_018299.IRM-032_1	RWTGIPV	100	Lachnospiraceae
contig_036624.IRM-032_1	RWTGVEV	71.43	Eubacteriaceae
contig_042101.IRM-032_1	RWTGIPV	100	Clostridiales__uc
contig_048381.IRM-032_1	-WTGIPV	85.71	Firmicutes__uc
contig_054986.IRM-032_1	RWTGIPV	100	Ruminococcaceae
contig_055520.IRM-032_1	RWTGIPV	100	Lachnospiraceae
contig_062410.IRM-032_1	LWTGVPA	57.14	Ruminococcaceae
contig_068843.IRM-032_1	KWTGIPV	85.71	Firmicutes__na
contig_079164.IRM-032_1	KWTGIPV	85.71	Clostridiaceae
contig_086801.IRM-032_1	RWTGIPV	100	Lachnospiraceae
contig_095625.IRM-032_1	IWTGIPA	71.43	Clostridiaceae
contig_109689.IRM-032_1	DWTKIPV	71.43	Clostridiaceae
contig_125004.IRM-032_1	LWTGIPA	71.43	Clostridiales__na
contig_130865.IRM-032_1	RWTGIPV	100	Clostridiales__uc
contig_131889.IRM-032_8	RWTGIPV	100	Lachnospiraceae
contig_138428.IRM-032_2	RWTGVEV	71.43	Eubacteriaceae
contig_141119.IRM-032_1	GWTGIPV	85.71	Clostridiales__uc
contig_147846.IRM-032_1	GWTGIPV	85.71	Firmicutes__na
contig_152071.IRM-032_1	RATGIPV	85.71	Sutterellaceae
contig_162539.IRM-032_1	KSTGIPV	71.43	Firmicutes__na
contig_163770.IRM-032_1	KWTNIPL	57.14	Clostridiaceae
contig_168491.IRM-032_1	RWTNIPV	85.71	Erysipelotrichaceae
contig_170355.IRM-032_1	RWTGIPV	100	Bacteroidaceae
contig_175148.IRM-032_1	RWTGIPV	100	Ruminococcaceae
contig_176477.IRM-032_1	QWTKIPV	71.43	Lachnospiraceae
contig_178585.IRM-032_1	RWTGIPV	100	Rikenellaceae
contig_184477.IRM-032_1	RWTGIPV	100	Ruminococcaceae
contig_192513.IRM-032_1	EWTGIPV	85.71	Ruminococcaceae
seq_34352.IRM-032_1	NWTKIPV	71.43	Lachnospiraceae
seq_107789.IRM-032_1	AWTGIPV	85.71	Clostridia__uc
seq_116768.IRM-032_1	KWTGIPV	85.71	Clostridiaceae
seq_142146.IRM-032_1	KWTGIPV	85.71	Rhodospirillaceae
seq_323396.IRM-032_1	QWTKIPV	71.43	Firmicutes__na
seq_403314.IRM-032_1	--TGIPV	71.43	Clostridiales__na
seq_468004.IRM-032_1	KSTGIPV	71.43	Firmicutes__na
seq_528561.IRM-032_1	RWTNIPV	85.71	Erysipelotrichaceae
seq_572915.IRM-032_1	RWTGIPI	85.71	Clostridiales__na
seq_605629.IRM-032_1	KWTGIP-	71.43	Clostridiaceae
seq_661834.IRM-032_1	LWTGIPA	71.43	Ruminococcaceae
seq_749123.IRM-032_1	RWTGIPV	100	Ruminococcaceae
seq_800893.IRM-032_1	LWTGIPA	71.43	Clostridiales__uc
seq_843144.IRM-032_1	RWTGIPV	100	Bacteroidaceae
seq_848113.IRM-032_1	RWTGIPV	100	Clostridiales__uc
seq_855934.IRM-032_1	RWTGIPV	100	Ruminococcaceae
seq_924317.IRM-032_1	LWTGSPV	71.43	Firmicutes__na
seq_984247.IRM-032_1	RWTGIPV	100	Firmicutes__uc
seq_997074.IRM-032_1	SWTGVPV	71.43	Clostridiales__uc
seq_1082697.IRM-032_1	RWTGIPV	100	Ruminococcaceae
seq_1094174.IRM-032_1	KWTGIPV	85.71	Firmicutes__uc
seq_1186528.IRM-032_1	TWTKIPV	71.43	Eubacteriaceae
seq_1198404.IRM-032_1	LWTGIPA	71.43	Ruminococcaceae
seq_1254070.IRM-032_1	KWTGIPV	85.71	Odoribacteraceae
seq_1266988.IRM-032_1	AWTKIPV	71.43	Clostridiales__uc
seq_1271520.IRM-032_1	RWTGIPV	100	Rikenellaceae
seq_1287368.IRM-032_1	DWTGIPG	71.43	Bifidobacteriaceae
seq_1289063.IRM-032_1	RWTGIPV	100	Clostridiales__uc
seq_1305711.IRM-032_1	RWTGIPV	100	Firmicutes__uc
seq_1313451.IRM-032_1	TWNGIPV	71.43	Coriobacteriaceae
seq_1360306.IRM-032_1	RWTGIPV	100	Ruminococcaceae
seq_1403198.IRM-032_1	RWTGIPV	100	Firmicutes__uc
seq_1419033.IRM-032_1	RWTGIPV	100	Clostridiales__uc
seq_1691007.IRM-032_1	LWTGIPA	71.43	Ruminococcaceae
seq_1737267.IRM-032_1	RWTGIPV	100	Ruminococcaceae
seq_1775716.IRM-032_1	RWTGIPV	100	Clostridiaceae
seq_1786962.IRM-032_1	DWTKIPV	71.43	Ruminococcaceae
seq_1798889.IRM-032_1	KWTGLPV	71.43	Firmicutes__uc
seq_1974866.IRM-032_1	KWTGIPV	85.71	Odoribacteraceae
seq_1992100.IRM-032_1	---GIPV	57.14	Lachnospiraceae
seq_2003767.IRM-032_1	KWTGIPV	85.71	Clostridiales__uc
seq_2032484.IRM-032_1	-WTGVPA	57.14	Ruminococcaceae
seq_2055099.IRM-032_1	RWTGIPV	100	Clostridiales__uc
seq_2239386.IRM-032_1	MWTGIPV	85.71	Eubacteriaceae
seq_2242799.IRM-032_1	RWTGIPV	100	Clostridiales__uc
seq_2252207.IRM-032_1	RWTGIPV	100	Lachnospiraceae
seq_2313557.IRM-032_1	LWTGIPA	71.43	Ruminococcaceae
seq_2526823.IRM-032_1	KWTGIP-	71.43	Clostridiales__uc
seq_2565534.IRM-032_1	KWTGIPV	85.71	Clostridiales__uc
seq_2601300.IRM-032_1	SWTKIPV	71.43	Clostridiales__uc
seq_2672854.IRM-032_1	RWTGIPV	100	Clostridiales__uc
seq_2691908.IRM-032_1	RWTGIPV	100	Clostridiales__uc
alphaMSH.IRM-034	RW-GKPV	71.43
Ecoli-ClpB.IRM-034	RWTGIPV	100	Enterobacteriaceae
contig_012324.IRM-034_1	RWTGIPV	100	Prevotellaceae
contig_020335.IRM-034_1	KWTGIPV	85.71	Clostridiaceae
contig_033746.IRM-034_1	RWTGIP-	85.71	Acetobacteraceae
contig_035562.IRM-034_3	RWTHIPV	85.71	Firmicutes__na
contig_036592.IRM-034_1	AWTGVPV	71.43	Coriobacteriaceae
contig_045157.IRM-034_1	RWTGIPV	100	Bacteroidaceae
contig_071211.IRM-034_1	GWTKIPV	71.43	Lachnospiraceae
contig_075270.IRM-034_2	RWTHIPV	85.71	Firmicutes__na
contig_076747.IRM-034_1	RWTGIPV	100	Prevotellaceae
contig_084530.IRM-034_4	--TGIPV	71.43	Bacteroidaceae
contig_085578.IRM-034_1	KWTGIPV	85.71	Firmicutes__uc
contig_085918.IRM-034_1	RWTGIPV	100	Clostridiales__uc
contig_092686.IRM-034_1	RWTGIPV	100	Clostridiales__uc
contig_097465.IRM-034_1	RWTGIPG	85.71	Prevotellaceae
contig_101318.IRM-034_1	KWTGIPV	85.71	Clostridiales__na
contig_103695.IRM-034_1	RWTNIPV	85.71	Erysipelotrichaceae
contig_104680.IRM-034_1	DWTGIPV	85.71	Bifidobacteriaceae
contig_106513.IRM-034_1	RWTGIPV	100	Prevotellaceae
contig_110106.IRM-034_1	RWTGIPV	100	Lachnospiraceae
contig_112453.IRM-034_1	KWTGIPV	85.71	Clostridiales__uc
contig_124858.IRM-034_1	RWTGIPG	85.71	Bacteroidaceae
contig_136029.IRM-034_1	RWTGIPV	100	Lachnospiraceae
contig_137266.IRM-034_1	KWTNIPI	57.14	Mycoplasmataceae
contig_139569.IRM-034_1	LWTGIPV	85.71	Firmicutes__na
contig_140983.IRM-034_1	DWTKIPV	71.43	Lachnospiraceae
contig_168410.IRM-034_1	QWTKIPV	71.43	Lachnospiraceae
contig_171479.IRM-034_1	LWTGIPA	71.43	Ruminococcaceae
contig_171601.IRM-034_1	KWTGVPV	71.43	Veillonellaceae
contig_181079.IRM-034_1	MWTGIPV	85.71	Clostridiales__uc
contig_181259.IRM-034_1	AWTGVPV	71.43	Coriobacteriaceae
contig_203932.IRM-034_1	KWTGIPV	85.71	Clostridiaceae
contig_204408.IRM-034_1	LWTGVPV	71.43	Peptostreptococcaceae
contig_205733.IRM-034_6	KWTNIPV	71.43	Clostridiaceae
contig_212485.IRM-034_1	RWTGIPV	100	Prevotellaceae
seq_103461.IRM-034_1	RWTGIPV	100	Bacteroidaceae
seq_150465.IRM-034_1	RWTGIPV	100	Prevotellaceae
seq_451274.IRM-034_1	---GIPV	57.14	Bacteria__uc
seq_462178.IRM-034_1	RWTGIPV	100	Bacteroidaceae
seq_469602.IRM-034_1	GWTGIPV	85.71	Oscillospiraceae
seq_700630.IRM-034_1	RATGIPV	85.71	Sutterellaceae
seq_734563.IRM-034_1	KWTGIPV	85.71	Clostridiales__na
seq_743147.IRM-034_1	KSTGIPV	71.43	Firmicutes__na
seq_771552.IRM-034_1	KWTGVPV	71.43	Veillonellaceae
seq_778213.IRM-034_1	RWTGIPV	100	Clostridia__na
seq_778593.IRM-034_1	RWTGIPV	100	Clostridiales__uc
seq_830033.IRM-034_1	RWTGIPV	100	Prevotellaceae
seq_912495.IRM-034_1	RWTGIPV	100	Clostridiales__uc
seq_1083065.IRM-034_1	KWTGIPV	85.71	Clostridiaceae
seq_1102800.IRM-034_1	KWTGIPV	85.71	Lachnospiraceae
seq_1111520.IRM-034_1	KWTGIPV	85.71	Firmicutes__uc
seq_1211041.IRM-034_1	KWTNIPI	57.14	Firmicutes__uc
seq_1279678.IRM-034_1	QMSGIPV	57.14	Prevotellaceae
seq_1337857.IRM-034_1	KWTGIPV	85.71	Firmicutes__na
seq_1437164.IRM-034_1	RWTGIPV	100	Firmicutes__uc
seq_1653497.IRM-034_1	-WTGSPV	71.43	Desulfovibrionaceae
seq_1665029.IRM-034_1	RWTGIPV	100	Clostridia__na
seq_1668479.IRM-034_1	RWTGIPV	100	Clostridia__na
seq_1822836.IRM-034_1	RWTGIPV	100	Ruminococcaceae
seq_1824212.IRM-034_1	RWTGIPV	100	Prevotellaceae
seq_1906608.IRM-034_1	GWTKIPV	71.43	Lachnospiraceae
seq_1926150.IRM-034_1	RRTGIPL	71.43	Blastocystidae
seq_1941910.IRM-034_1	DWTGIPV	85.71	Bifidobacteriaceae
seq_2028024.IRM-034_1	RWTGIPV	100	Clostridiaceae
seq_2031847.IRM-034_1	EWTKIPL	57.14	Acetobacteraceae
seq_2063300.IRM-034_1	RWTGVEV	71.43	Eubacteriaceae
seq_2073606.IRM-034_1	RWTGIPV	100	Lachnospiraceae
seq_2092562.IRM-034_1	RWTGVEV	71.43	Eubacteriaceae
seq_2095991.IRM-034_1	RGTGIPV	85.71	Prevotellaceae
seq_2099841.IRM-034_1	RWTGIPV	100	Desulfovibrionaceae
seq_2117995.IRM-034_1	DWTGIPV	85.71	Bifidobacteriaceae
seq_2148006.IRM-034_1	RWTGIPV	100	Desulfovibrionaceae
seq_2151871.IRM-034_1	RWTGIPV	100	Ruminococcaceae
seq_2153696.IRM-034_1	RWTGIPV	100	Desulfovibrionaceae
seq_2199767.IRM-034_1	SWTKIPV	71.43	Clostridiales__uc
seq_2255946.IRM-034_1	RWTGIPV	100	Clostridiales__uc
seq_2469242.IRM-034_1	RWTKIPL	71.43	Clostridiaceae
seq_2529324.IRM-034_1	RWTGIPV	100	Prevotellaceae
seq_2578794.IRM-034_1	NWTGIPV	85.71	Blastocystidae
seq_2615408.IRM-034_1	KWTGIPV	85.71	Firmicutes__na
seq_2646471.IRM-034_1	QWTHIEV	57.14	Erysipelotrichaceae
seq_2724969.IRM-034_1	GWTGVPV	71.43	Ruminococcaceae
seq_2741924.IRM-034_1	DWTKIPL	57.14	Clostridiales__uc
seq_2764131.IRM-034_1	QWTGVPV	71.43	Selenomonadaceae
seq_3036958.IRM-034_1	DWTGIPV	85.71	Bifidobacteriaceae
seq_3040934.IRM-034_1	RWTGIPV	100	Clostridiales__uc
seq_3142875.IRM-034_1	NWTKIPV	71.43	Clostridiaceae
seq_3153367.IRM-034_1	RWTGIPI	85.71	Clostridiales__uc
seq_3179758.IRM-034_1	DWTGIPV	85.71	Bifidobacteriaceae
seq_3273609.IRM-034_1	SWTGIPA	71.43	Eubacteriaceae
seq_3317790.IRM-034_1	RWTGIPV	100	Clostridia__na
seq_3343918.IRM-034_1	RWTGIPV	100	Bacteroidaceae
seq_3520133.IRM-034_1	RWTGIPV	100	Veillonellaceae
alphaMSH.IRM-035	RW-GKPV	71.43
Ecoli-ClpB.IRM-035	RWTGIPV	100	Enterobacteriaceae
contig_000640.IRM-035_1	RWTGIPV	100	Clostridiales__uc
contig_009755.IRM-035_1	RWTGIPV	100	Clostridiales__uc
contig_015235.IRM-035_1	LWTGIPA	71.43	Ruminococcaceae
contig_015997.IRM-035_1	RWTGIPV	100	Tannerellaceae
contig_018761.IRM-035_1	AWTGVPV	71.43	Coriobacteriaceae
contig_022007.IRM-035_1	RWTGIPV	100	Eubacteriaceae
contig_023054.IRM-035_1	SWTKIPV	71.43	Clostridiales__uc
contig_023516.IRM-035_1	RWTGIPV	100	Ruminococcaceae
contig_030848.IRM-035_1	RWTGIPV	100	Bacteroidales__uc
contig_031862.IRM-035_1	DWTGIPV	85.71	Bifidobacteriaceae
contig_031958.IRM-035_19	RWTGIPV	100	Prevotellaceae
contig_036960.IRM-035_1	RWTGIPV	100	Prevotellaceae
contig_037446.IRM-035_1	RWTGIPV	100	Lachnospiraceae
contig_039384.IRM-035_7	DWTGIPV	85.71	Bifidobacteriaceae
contig_040609.IRM-035_2	RWTGIPV	100	Lachnospiraceae
contig_048128.IRM-035_1	RWTGIPV	100	Ruminococcaceae
contig_054071.IRM-035_1	RWTGIPV	100	Lachnospiraceae
contig_068015.IRM-035_1	RWTGIPM	85.71	Bacteria__uc
contig_075540.IRM-035_1	RWTGIPV	100	Ruminococcaceae
contig_082622.IRM-035_1	RWTGIPV	100	Clostridiales__uc
contig_093076.IRM-035_1	RWTGIPV	100	Tannerellaceae
contig_099576.IRM-035_1	SWTKIPV	71.43	Lachnospiraceae
contig_104506.IRM-035_10	RWTGIPV	100	Lachnospiraceae
contig_117908.IRM-035_1	RWTGIPV	100	Clostridiales__uc
contig_118594.IRM-035_1	MWTGIPV	85.71	Eubacteriaceae
contig_119651.IRM-035_1	RWTGIPV	100	Clostridiaceae
contig_122346.IRM-035_1	RWTGIPV	100	Clostridiales__uc
contig_131684.IRM-035_1	RWTGIPV	100	Lachnospiraceae
seq_148339.IRM-035_1	AWTGVPV	71.43	Coriobacteriaceae
seq_150002.IRM-035_1	RWTGIPV	100	Lachnospiraceae
seq_452493.IRM-035_1	GWTGIPV	85.71	Oscillospiraceae
seq_641947.IRM-035_1	RWTGIPV	100	Ruminococcaceae
seq_796199.IRM-035_1	DWPHIPV	57.14	Clostridiales__uc
seq_907081.IRM-035_1	DWTHIPV	71.43	Clostridiales__uc
seq_985034.IRM-035_1	KWTGIPD	71.43	Clostridiales__uc
seq_1159934.IRM-035_1	RWTGIPV	100	Lachnospiraceae
seq_1168079.IRM-035_1	LWTGIPA	71.43	Ruminococcaceae
seq_1271610.IRM-035_1	-WTGIPV	85.71	Clostridiales__uc
seq_1875103.IRM-035_1	RWTGIPV	100	Clostridiales__uc
seq_2181682.IRM-035_1	KWTGIPV	85.71	Clostridiaceae
seq_2353811.IRM-035_1	GWTKIPV	71.43	Clostridiaceae
seq_2724003.IRM-035_1	RWTGIPV	100	Lachnospiraceae
seq_3110009.IRM-035_1	RWTGIPV	100	Lachnospiraceae
seq_3112946.IRM-035_1	QWTKIPV	71.43	Lachnospiraceae
seq_3325585.IRM-035_1	QWTKIPV	71.43	Lachnospiraceae
seq_3432882.IRM-035_1	RWTGIPV	100	Lachnospiraceae
alphaMSH.IRM-036	RW-GKPV	71.43
Ecoli-ClpB.IRM-036	RWTGIPV	100	Enterobacteriaceae
contig_002973.IRM-036_1	LWTGIPA	71.43	Ruminococcaceae
contig_026188.IRM-036_1	GWTKIPV	71.43	Firmicutes__uc
contig_035626.IRM-036_1	LWTGIPA	71.43	Ruminococcaceae
contig_036374.IRM-036_1	DWTKIPV	71.43	Lachnospiraceae
contig_037179.IRM-036_1	QWTKIPV	71.43	Lachnospiraceae
contig_044888.IRM-036_1	RWTGIPV	100	Clostridiales__uc
contig_059966.IRM-036_1	RATGIPV	85.71	Sutterellaceae
contig_061412.IRM-036_1	SMTGIPA	57.14	Rikenellaceae
contig_061465.IRM-036_1	RWTGIPV	100	Bacteroidaceae
contig_098137.IRM-036_1	KWTGIPV	85.71	Ruminococcaceae
contig_100321.IRM-036_1	RWTGIPV	100	Lachnospiraceae
contig_113338.IRM-036_1	RWTGIPV	100	Clostridiales__uc
contig_113866.IRM-036_1	SWTGVPV	71.43	Eubacteriaceae
contig_115764.IRM-036_1	RWTGIPV	100	Lachnospiraceae
contig_123927.IRM-036_1	LWTGIPA	71.43	Ruminococcaceae
contig_143054.IRM-036_1	RWTGIPV	100	Rikenellaceae
contig_148482.IRM-036_1	RWTSIPI	71.43	Mycoplasmataceae
contig_150070.IRM-036_1	SWTGIPT	71.43	Lactobacillaceae
contig_154359.IRM-036_1	RWTGIP-	85.71	Rikenellaceae
contig_156745.IRM-036_1	RWTGIPV	100	Lachnospiraceae
contig_157724.IRM-036_1	RWTGIPV	100	Bacteroidaceae
contig_159284.IRM-036_1	LWTGIPA	71.43	Clostridiales__na
contig_165092.IRM-036_1	LWTGIPV	85.71	Eubacteriaceae
contig_166655.IRM-036_1	RWTGIPV	100	Firmicutes__uc
contig_170787.IRM-036_1	RWTGIPV	100	Lachnospiraceae
contig_181227.IRM-036_1	RWTGIPV	100	Clostridiales__uc
contig_202451.IRM-036_1	RWTGIPV	100	Bacteroidaceae
seq_42653.IRM-036_1	LWTGIPA	71.43	Clostridiales__uc
seq_51245.IRM-036_1	GWTKIPV	71.43	Clostridiales__uc
seq_54977.IRM-036_1	LWTGIPA	71.43	Eubacteriaceae
seq_82188.IRM-036_1	KWTHIPV	71.43	Clostridiaceae
seq_97037.IRM-036_1	RWTGIPV	100	Clostridiales__uc
seq_120459.IRM-036_1	RWTGIPV	100	Bacteroidales__uc
seq_153310.IRM-036_1	LRTGIPA	57.14	Ruminococcaceae
seq_218565.IRM-036_1	RWTGIPV	100	Bacteroidaceae
seq_270132.IRM-036_1	RWTG---	57.14	Clostridiaceae
seq_276957.IRM-036_1	SWTKIPV	71.43	Lachnospiraceae
seq_418519.IRM-036_1	LWTGIPA	71.43	Ruminococcaceae
seq_538885.IRM-036_1	RWTGIPV	100	Clostridiales__uc
seq_660494.IRM-036_1	DWTKIPV	71.43	Clostridiales__uc
seq_709270.IRM-036_1	RWTGIPV	100	Lachnospiraceae
seq_742991.IRM-036_1	MWTGIPV	85.71	Ruminococcaceae
seq_748851.IRM-036_1	RWTGIPV	100	Clostridiaceae
seq_833099.IRM-036_1	RWTGIPV	100	Ruminococcaceae
seq_858240.IRM-036_1	RWTGIPV	100	Lachnospiraceae
seq_871968.IRM-036_1	AWTKVPV	57.14	Clostridiales__uc
seq_1014032.IRM-036_1	RWTGIPV	100	Clostridiales__uc
seq_1063759.IRM-036_1	HWTGIPV	85.71	Prevotellaceae
seq_1116312.IRM-036_1	KWTGIPV	85.71	Bacteria__uc
seq_1142024.IRM-036_1	RWTGIPV	100	Ruminococcaceae
seq_1182456.IRM-036_1	RWTGIPV	100	Clostridiales__uc
seq_1204438.IRM-036_1	KWTGIPV	85.71	Clostridiaceae
seq_1267957.IRM-036_1	RWTGIPV	100	Clostridiales__uc
seq_1290331.IRM-036_1	RWTGIPV	100	Ruminococcaceae
seq_1327584.IRM-036_1	KWTGIPV	85.71	Clostridiaceae
seq_1407446.IRM-036_1	RWTGIPM	85.71	Bacteria__uc
seq_1429491.IRM-036_1	AWTGVPV	71.43	Coriobacteriaceae
seq_1437234.IRM-036_1	KWTGIPV	85.71	Rhodospirillaceae
seq_1742304.IRM-036_1	RWTGIPV	100	Bacteroidaceae
seq_1846145.IRM-036_1	TWTGIPV	85.71	Acidaminococcaceae
seq_1934212.IRM-036_1	RWTGIPV	100	Ruminococcaceae
seq_1935492.IRM-036_1	RWTGIPV	100	Clostridiales__uc
seq_2035820.IRM-036_1	RWTGIPV	100	Ruminococcaceae
seq_2148308.IRM-036_1	KWTGIPV	85.71	Clostridiaceae
seq_2200657.IRM-036_1	RWTGIPV	100	Bacteroidaceae
seq_2246654.IRM-036_1	RWTGIPV	100	Ruminococcaceae
seq_2274010.IRM-036_1	KWTGIPV	85.71	Firmicutes__na
seq_2476863.IRM-036_1	RWTGIPV	100	Clostridiales__uc
seq_2530818.IRM-036_1	KWTGIPV	85.71	Firmicutes__uc
seq_2561861.IRM-036_1	RWTGIPV	100	Ruminococcaceae
seq_2625322.IRM-036_1	RWTGIPV	100	Firmicutes__uc
seq_2656297.IRM-036_1	RWTGIPV	100	Clostridiales__uc
seq_2679757.IRM-036_1	RWTGIPV	100	Lachnospiraceae
seq_2778449.IRM-036_1	LWTGIPA	71.43	Ruminococcaceae
seq_2844561.IRM-036_1	KWTGIPV	85.71	Rikenellaceae
seq_2863196.IRM-036_1	RWTGIPV	100	Lachnospiraceae
alphaMSH.IRM-037	RW-GKPV	71.43
Ecoli-ClpB.IRM-037	RWTGIPV	100	Enterobacteriaceae
contig_001788.IRM-037_1	TWTGIPV	85.71	Eggerthellaceae
contig_002339.IRM-037_1	LWTGIPA	71.43	Ruminococcaceae
contig_003129.IRM-037_1	RWTGIPV	100	Ruminococcaceae
contig_026032.IRM-037_1	RWTGIPV	100	Clostridiales__uc
contig_027829.IRM-037_1	LWTQIPV	71.43	Clostridiales__uc
contig_032095.IRM-037_1	RWTGIPV	100	Prevotellaceae
contig_037516.IRM-037_1	RWTGIPV	100	Lachnospiraceae
contig_043993.IRM-037_3	TWTGIPV	85.71	Acidaminococcaceae
contig_044227.IRM-037_1	KWTGIPV	85.71	Rikenellaceae
contig_045841.IRM-037_1	RWTGIPV	100	Bacteroidaceae
contig_049926.IRM-037_1	KWTNIPL	57.14	Clostridiaceae
contig_051878.IRM-037_1	RWTGIPV	100	Lachnospiraceae
contig_052543.IRM-037_1	GWTGIPV	85.71	Firmicutes__na
contig_055426.IRM-037_1	AWTKVPV	57.14	Clostridiales__uc
contig_084889.IRM-037_1	NWTKIPI	57.14	Clostridiaceae
contig_093670.IRM-037_14	RWTGIPV	100	Prevotellaceae
contig_101416.IRM-037_1	DWTHIPA	57.14	Firmicutes__uc
contig_106530.IRM-037_1	SWTGVPV	71.43	Coriobacteriaceae
contig_107997.IRM-037_1	TWTGIPV	85.71	Clostridiaceae
contig_114987.IRM-037_1	RWTGIPV	100	Clostridiales__uc
contig_116864.IRM-037_1	GWTKIPV	71.43	Firmicutes__uc
contig_129940.IRM-037_1	QTTGIPV	71.43	Bifidobacteriaceae
contig_133327.IRM-037_1	RWTGIPV	100	Lachnospiraceae
contig_134903.IRM-037_2	KWTGIPV	85.71	Clostridiaceae
contig_140024.IRM-037_1	RWTGIPV	100	Firmicutes__uc
contig_140218.IRM-037_1	--TGIPV	71.43	Eubacteriaceae
contig_153938.IRM-037_1	GWTGIPV	85.71	Oscillospiraceae
contig_161161.IRM-037_1	-WTGIPV	85.71	Lachnospiraceae
contig_161763.IRM-037_1	SMTGIPA	57.14	Rikenellaceae
contig_165761.IRM-037_1	RWTGIPV	100	Clostridiaceae
contig_172936.IRM-037_1	RWTGIPV	100	Lachnospiraceae
contig_178287.IRM-037_1	DWTHIPV	71.43	Lachnospiraceae
contig_186513.IRM-037_1	MTTGVPV	57.14	Eggerthellaceae
contig_189178.IRM-037_1	RGTGIPV	85.71	Ruminococcaceae
contig_213328.IRM-037_1	SWTGVPV	71.43	Eubacteriaceae
contig_214445.IRM-037_1	RWTGIPV	100	Clostridiales__uc
seq_120234.IRM-037_1	RWTGIPV	100	Clostridiales__uc
seq_153764.IRM-037_1	RWTGIPV	100	Clostridiales__uc
seq_172598.IRM-037_1	RWTGIPV	100	Clostridiaceae
seq_173869.IRM-037_1	KWTGIPV	85.71	Clostridiaceae
seq_194689.IRM-037_1	RWTGIPV	100	Firmicutes__uc
seq_275585.IRM-037_1	SWTKIPV	71.43	Clostridiaceae
seq_384356.IRM-037_1	AWTGIPV	85.71	Clostridiales__uc
seq_415393.IRM-037_1	RWTGIPV	100	Clostridia__na
seq_438575.IRM-037_1	RWTGIPV	100	Ruminococcaceae
seq_474321.IRM-037_1	RWTGIPV	100	Clostridiales__na
seq_557434.IRM-037_1	KWTGIPV	85.71	Clostridiales__uc
seq_651253.IRM-037_1	KSTGIPV	71.43	Firmicutes__na
seq_670015.IRM-037_1	RWTGIPV	100	Clostridiales__uc
seq_829482.IRM-037_1	RWTG---	57.14	Ruminococcaceae
seq_846956.IRM-037_1	RWTGIPV	100	Clostridiales__uc
seq_854190.IRM-037_1	KWTGIPV	85.71	Clostridiales__uc
seq_876132.IRM-037_1	DWTKIPL	57.14	Lachnospiraceae
seq_940303.IRM-037_1	RWTGIPV	100	Clostridiales__uc
seq_1014901.IRM-037_1	RWTGVPV	85.71	Clostridia__na
seq_1050284.IRM-037_1	RWTGIPM	85.71	Firmicutes__uc
seq_1066990.IRM-037_1	KWTGIPV	85.71	Clostridiales__uc
seq_1067497.IRM-037_1	DWTHIPA	57.14	Firmicutes__uc
seq_1070855.IRM-037_1	RWTGIPV	100	Eubacteriaceae
seq_1072301.IRM-037_1	NWTKIPI	57.14	Clostridiaceae
seq_1087539.IRM-037_1	KWTGIPV	85.71	Desulfovibrionaceae
seq_1092328.IRM-037_1	RWPHIPV	71.43	Firmicutes__na
seq_1110282.IRM-037_1	KWTGIP-	71.43	Peptostreptococcaceae
seq_1185886.IRM-037_1	TWTGIPV	85.71	Eggerthellaceae
seq_1253049.IRM-037_1	--TGIPA	57.14	Clostridiales__na
seq_1265142.IRM-037_1	RWTGIPV	100	Clostridia__na
seq_1275629.IRM-037_1	TWTGIPA	71.43	Akkermansiaceae
seq_1336842.IRM-037_1	RWTGIPV	100	Ruminococcaceae
seq_1339661.IRM-037_1	DWTGIPV	85.71	Bifidobacteriaceae
seq_1425580.IRM-037_1	AWTGIPT	71.43	Actinobacteria__uc
seq_1459807.IRM-037_1	---GIPV	57.14	Firmicutes__uc
seq_1511817.IRM-037_1	RWTGIPV	100	Ruminococcaceae
seq_1566349.IRM-037_1	GWTKIPV	71.43	Lachnospiraceae
seq_1595860.IRM-037_1	RWTGIPV	100	Lachnospiraceae
seq_1699763.IRM-037_1	LWTGIPA	71.43	Ruminococcaceae
seq_1704304.IRM-037_1	TWTKIPV	71.43	Lachnospiraceae
seq_1715263.IRM-037_1	LWTGIPA	71.43	Ruminococcaceae
seq_1735238.IRM-037_1	RWTGIPV	100	Firmicutes__uc
seq_1852200.IRM-037_1	RWTGIPV	100	Clostridiales__uc
seq_1882415.IRM-037_1	RWTGIPV	100	Ruminococcaceae
seq_1888480.IRM-037_1	RWTGIPV	100	Clostridiales__uc
seq_2030121.IRM-037_1	KWTGIPV	85.71	Peptostreptococcaceae
seq_2302114.IRM-037_1	LWTGIPA	71.43	Ruminococcaceae
seq_2328046.IRM-037_1	KWTGIPV	85.71	Rikenellaceae
seq_2341695.IRM-037_1	RWTGIPV	100	Ruminococcaceae
seq_2391851.IRM-037_1	KWTNIPL	57.14	Clostridiaceae
seq_2434574.IRM-037_1	RWTGIPV	100	Clostridia__na
seq_2446865.IRM-037_1	RATGIPV	85.71	Sutterellaceae
seq_2461845.IRM-037_1	SWTNIPV	71.43	Clostridiaceae
seq_2481560.IRM-037_1	GWTKIPV	71.43	Clostridiales__uc
seq_2603964.IRM-037_1	LWTGIPA	71.43	Ruminococcaceae
seq_2711166.IRM-037_1	KMTGIPV	71.43	Rikenellaceae
seq_2769857.IRM-037_1	RWTGIPV	100	Ruminococcaceae
seq_2848378.IRM-037_1	LWTGIPA	71.43	Eubacteriaceae
seq_2889301.IRM-037_1	AWTGIPV	85.71	Bifidobacteriaceae
seq_3044315.IRM-037_1	LWTGIPA	71.43	Ruminococcaceae
seq_3140427.IRM-037_1	RWTGIPV	100	Ruminococcaceae
seq_3171770.IRM-037_1	KMTGIPV	71.43	Rikenellaceae
seq_3246334.IRM-037_1	-WTKIPA	57.14	Firmicutes__na
alphaMSH.IRM-038	RW-GKPV	71.43
Ecoli-ClpB.IRM-038	RWTGIPV	100	Enterobacteriaceae
contig_003229.IRM-038_1	RWTGIPV	100	Veillonellaceae
contig_006338.IRM-038_1	RWTGIPV	100	Lachnospiraceae
contig_015593.IRM-038_1	LWTGIPA	71.43	Ruminococcaceae
contig_019764.IRM-038_1	RWTNIPV	85.71	Erysipelotrichaceae
contig_021553.IRM-038_1	LWTGIPV	85.71	Firmicutes__na
contig_022852.IRM-038_1	RWTGIPV	100	Ruminococcaceae
contig_023930.IRM-038_1	RWTGIPV	100	Lachnospiraceae
contig_041056.IRM-038_1	KATGIPV	71.43	Succinivibrionaceae
contig_042485.IRM-038_1	LWTGIPA	71.43	Ruminococcaceae
contig_042818.IRM-038_1	RWTGIPV	100	Firmicutes__na
contig_051966.IRM-038_1	RWTGIPV	100	Lachnospiraceae
contig_056097.IRM-038_1	QWTKIPV	71.43	Lachnospiraceae
contig_057662.IRM-038_1	AWTGVPV	71.43	Coriobacteriaceae
contig_066601.IRM-038_1	RWTGIPV	100	Bacteroidaceae
contig_067196.IRM-038_1	RWTGIPV	100	Clostridiales__uc
contig_075920.IRM-038_1	RWTGIPV	100	Lachnospiraceae
contig_078710.IRM-038_1	RWTGIPV	100	Ruminococcaceae
contig_089747.IRM-038_1	RWTGIPV	100	Clostridiales__uc
contig_101134.IRM-038_6	RWTGIPV	100	Prevotellaceae
contig_101442.IRM-038_1	RWTGIPV	100	Clostridiales__uc
contig_108709.IRM-038_1	DWTKIPV	71.43	Clostridiales__uc
contig_123752.IRM-038_1	RWTGIPV	100	Prevotellaceae
contig_124810.IRM-038_1	RWTGIPV	100	Lachnospiraceae
contig_129770.IRM-038_1	DWTGIPV	85.71	Bifidobacteriaceae
contig_139217.IRM-038_1	RWTGIPV	100	Lachnospiraceae
contig_142702.IRM-038_1	RWTGIPV	100	Clostridiales__uc
contig_153655.IRM-038_1	RWTGIPV	100	Lachnospiraceae
contig_162791.IRM-038_1	RWTGIPV	100	Eubacteriaceae
contig_173183.IRM-038_1	LWTGIPA	71.43	Ruminococcaceae
contig_181116.IRM-038_4	RWTGVEV	71.43	Eubacteriaceae
seq_32790.IRM-038_1	DWTKIPV	71.43	Ruminococcaceae
seq_159711.IRM-038_1	NWTGIPV	85.71	Firmicutes__uc
seq_250544.IRM-038_1	QWTKIPV	71.43	Lachnospiraceae
seq_405724.IRM-038_1	RWTGIPV	100	Bacteroidaceae
seq_419332.IRM-038_1	RWTGIPV	100	Rikenellaceae
seq_446191.IRM-038_1	AWTGVPV	71.43	Coriobacteriaceae
seq_520007.IRM-038_1	RWTGIPV	100	Firmicutes__na
seq_564580.IRM-038_1	EWTKIPV	71.43	Clostridiales__uc
seq_648155.IRM-038_1	AWTGVPV	71.43	Coriobacteriaceae
seq_696988.IRM-038_1	RWTGIPV	100	Clostridiales__uc
seq_760176.IRM-038_1	RWTGIPV	100	Rikenellaceae
seq_781093.IRM-038_1	KWTGIPV	85.71	Desulfovibrionaceae
seq_798358.IRM-038_1	LWTGIPA	71.43	Ruminococcaceae
seq_820643.IRM-038_1	TWTKIPV	71.43	Lachnospiraceae
seq_878370.IRM-038_1	TMTGVPV	57.14	Prevotellaceae
seq_884499.IRM-038_1	QWTKIPV	71.43	Lachnospiraceae
seq_908902.IRM-038_1	KWTGIPV	85.71	Firmicutes__na
seq_922442.IRM-038_1	RWTGI--	71.43	Eubacteriaceae
seq_926878.IRM-038_1	RWTGIPV	100	Clostridiales__uc
seq_963844.IRM-038_1	LWTGIPA	71.43	Ruminococcaceae
seq_1037619.IRM-038_1	RWTGIPV	100	Ruminococcaceae
seq_1042183.IRM-038_1	RWTGIPV	100	Veillonellaceae
seq_1182739.IRM-038_1	RWTGIPV	100	Tannerellaceae
seq_1289705.IRM-038_1	RWNGIPV	85.71	Clostridiales__uc
[truncated: 8,536 more rows]

## Sheet: Bacterial family identity
FAMILY	IDENTITY	Percentage (%)
	Mean	14.29	42.86	57.14	71.43	85.71	100
Acetobacteraceae	73.91	0	0	3	16	1	3
Acholeplasmataceae	57.14	0	0	2	0	0	0
Acidaminococcaceae	80.76	0	0	11	13	77	0
Actinobacteria__na	57.14	0	0	1	0	0	0
Actinobacteria__uc	71.43	0	0	0	3	0	0
Actinomycetaceae	76.19	0	0	0	2	1	0
Aerococcaceae	95.24	0	0	0	0	1	2
Akkermansiaceae	71.09	0	0	2	39	1	0
Anaerolineae__na	100	0	0	0	0	0	1
Atopobiaceae	71.43	0	0	0	8	0	0
Bacillaceae	80.95	0	0	1	0	1	1
Bacteria__na	92.86	0	0	1	1	2	10
Bacteria__uc	90.01	0	0	16	36	68	149
Bacteroidaceae	93.64	0	0	57	19	30	431
Bacteroidales__na	100	0	0	0	0	0	1
Bacteroidales__uc	87.19	0	0	24	2	2	59
Bacteroidetes__uc	100	0	0	0	0	0	1
Barnesiellaceae	100	0	0	0	0	0	1
Bdellovibrionaceae	100	0	0	0	0	0	1
Bifidobacteriaceae	81.69	0	0	4	56	163	1
Blastocystidae	75.51	0	0	1	3	3	0
Brachyspiraceae	78.57	0	0	2	0	6	0
Burkholderiales__uc	85.71	0	0	0	0	1	0
Calditrichaeota__na	85.71	0	0	0	0	1	0
Campylobacteraceae	100	0	0	0	0	0	1
Candidatus Aerophobetes__na	85.71	0	0	0	0	1	0
Candidatus Bathyarchaeota__na	100	0	0	0	0	0	1
Candidatus Comatemaea	85.71	0	0	0	0	1	0
Candidatus Gastranaerophilales__na	85.71	0	0	0	0	4	0
Candidatus Gastranaerophilales__uc	85.71	0	0	0	0	2	0
Candidatus Melainabacteria__na	71.42	0	0	1	0	1	0
Chlamydiaceae	71.43	0	0	0	1	0	0
Chloroflexi__na	100	0	0	0	0	0	2
Clostridiaceae	81.36	0	0	80	235	232	175
Clostridiales Family XIII. Incertae Sedis	80	0	0	0	2	3	0
Clostridiales Family XII. Incertae Sedis	100	0	0	0	0	0	1
Clostridiales__na	85.45	0	0	7	32	25	44
Clostridiales__uc	89.04	0	0	105	427	250	1068
Clostridia__na	92.77	0	0	6	2	18	53
Clostridia__uc	87.83	0	0	1	4	12	10
Coriobacteriaceae	71.14	1	0	5	138	4	1
Coriobacteriales__uc	71.43	0	0	0	1	0	0
Coriobacteriia__na	75.71	0	0	6	2	12	0
Coriobacteriia__uc	80.52	0	0	4	4	25	0
Cytophagaceae	100	0	0	0	0	0	2
Desulfobacteraceae	100	0	0	0	0	0	1
Desulfovibrionaceae	93.06	0	0	1	2	27	40
Desulfuromonadaceae	100	0	0	0	0	0	1
Eggerthellaceae	79.15	0	0	14	6	54	0
Elusimicrobiaceae	85.71	0	0	0	0	1	0
Enterobacteriaceae	97.14	0	0	0	0	3	12
Enterococcaceae	85.71	0	0	0	0	1	0
Erysipelotrichaceae	80.67	0	0	5	15	47	1
Eubacteriaceae	85.37	0	0	7	172	62	176
Firmicutes__na	82.13	0	0	42	83	301	48
Firmicutes__uc	86.44	0	0	51	130	201	265
Fusobacteriaceae	85.71	0	0	0	0	3	0
Lachnospiraceae	88.28	0	1	55	475	98	855
Lactobacillaceae	75.71	0	0	1	5	4	0
Lactobacillales__uc	100	0	0	0	0	0	1
Lentisphaerae__na	71.42	0	0	1	0	1	0
Muribaculaceae	100	0	0	0	0	0	3
Mycoplasmataceae	63.74	0	0	7	6	0	0
Nocardioidaceae	85.71	0	0	0	0	1	0
Odoribacteraceae	84.21	0	0	1	5	50	1
Oscillospiraceae	77.97	0	0	20	5	58	0
Oxalobacteraceae	85.71	0	0	0	0	3	0
Pasteurellaceae	71.43	0	0	0	3	0	0
Peptostreptococcaceae	77.73	0	0	1	17	16	0
Planctomycetaceae	57.14	0	0	1	0	0	0
Porphyromonadaceae	85.71	0	0	0	0	1	0
Prevotellaceae	95.78	0	0	20	7	16	262
Proteobacteria__na	85.71	0	0	0	0	3	0
Proteobacteria__uc	85.71	0	0	0	0	8	0
Pseudomonadaceae	85.71	0	0	0	0	1	0
Puniceicoccaceae	78.57	0	0	0	1	1	0
Rhodospirillaceae	83.06	0	0	2	1	24	0
Rikenellaceae	92.25	0	0	27	14	38	192
Ruminococcaceae	85.04	2	0	115	602	124	766
Saccharomycetaceae	100	0	0	0	0	0	1
Selenomonadaceae	92.48	0	0	2	3	8	25
Staphylococcaceae	57.14	0	0	7	0	0	0
Streptococcaceae	71.43	0	0	0	2	0	0
Succinivibrionaceae	71.43	0	0	0	6	0	0
Sutterellaceae	84.1	0	0	4	1	75	0
Synergistaceae	85.71	0	0	0	0	2	0
Tannerellaceae	97.48	0	0	0	0	9	42
Veillonellaceae	78.57	0	0	7	6	3	8
Verrucomicrobia__na	90.47	0	0	0	0	2	1
Verrucomicrobia__uc	82.85	0	0	0	1	4	0
Victivallaceae	78.57	0	0	0	1	1	0
Victivallales__na	85.71	0	0	0	0	4	0
